# Supplementary material for: Phenotypic Characteristics and Transcriptome of Cucumber Male Flower Development Under Heat Stress
Source: Front Plant Sci. 2021 Oct 22;12:758976. doi: 10.3389/fpls.2021.758976 (PMC8570340; doi:10.3389/fpls.2021.758976)
Supplement: Supplementary file 1 [file Data_Sheet_1.zip]

Archive with 9 entries (8 files):
- Supplement information/
- Supplement information/Supplement Figure .pdf
- Supplement information/Supplemental_Table S1.xlsx
- Supplement information/Supplemental_Table S2.xlsx
- Supplement information/Supplemental_Table S3.xlsx
- Supplement information/Supplemental_Table S4.xlsx
- Supplement information/Supplemental_Table S5 .xlsx
- Supplement information/Supplemental_Table S6 .xlsx
- Supplement information/Supplemental_Table S7.xlsx
