# Supplementary material for: Phenotypic Characteristics and Transcriptome of Cucumber Male Flower Development Under Heat Stress
Source: Front Plant Sci. 2021 Oct 22;12:758976. doi: 10.3389/fpls.2021.758976 (PMC8570340; doi:10.3389/fpls.2021.758976)
Supplement: Supplementary file 1 [file Data_Sheet_1.zip › Supplement information/Supplemental_Table S1.xlsx]

## Sheet: Sheet1
Table S1. Information of qRT-PCR primers used for the identification.
ID	F	R
CsaV3_2G012830	CCTTCTTCTCGCAGTTGTGC	TTGTATGGAGGGCGTTTCTT
CsaV3_5G038370	CGAGACTCACCCAAGGCATA	CACCATAAAGTTCAGCAACCAA
CsaV3_3G005070	TTTCAAGCCGTCAAATGTCC	AGACCAAGGGAGCCAGATACA
CsaV3_2G003740	TTCACATTGATGGTGCTCGTA	GTTTTCCTCAGCCGTCTCG
CsaV3_2G008160	GGAACAACAGGCTGTCCATTAG	CCAAGAACTCGCCCTCGTA
CsaV3_1G011730	ACGCTGAAGCAAGAGCCC	CGCCGTCTGATTTGAGGATG
CsaV3_2G025090	TGTAAAACTGGCAACCCGATAG	GGATGGGTCAGTCACGATGTAG
CsaV3_3G039930	AACCCCTCGGGCATCACT	CCAACCAAAACACGCTAAATG
CsaV3_6G000050	GTGTAGTTGGATTGGCAAAGGG	GCTGGAGGGTAAACAGGTTCG
CsaV3_1G042490	GGTCCAACATCTTGGCTTGC	CCCTTGTCCATCATCATTTCC
CsaV3_3G006960	TAATCCCACCACTTCCAGTACC	TCCAAGAATCATAGCCAAACG
CsaV3_3G001620	GGAGTTGGCTCTGACCTTGG	CACCGCTACCGTACCCTTTT
CsaV3_3G036680	CCCATCATCACCAACAACCG	CGTAATCAACAGCCGAACCAT
CsaV3_6G030990	CCTGATTCTACTCTGCCCTACG	ATCCCCAACCAACACCACA
CsaV3_3G008220	CCTCCCAAAGCCCAAATCT	CGGGGTTGCGTTGAGTAAG
CsaV3_1G020800	ATGACCTTCTGCTTGTTTTGGA	CCCCTGGAACGAACTTGATG
CsaV3_6G021780	ATGCCTTCGCTCGCCTCT	GCTCTTCTTTTGGAACCCCTTT
novel.621	AGAAGTTGGGGGTTGTGAGG	GAAGTTTTGAGTTGAGGGGAAT
novel.8	GGGGGCAAAAGAAGGAACAT	GACAGAAGCATAGAGAGCACAAAT
novel.922	TCTCAAGCACCATCCCAATA	CCCAACCATCAACTACAAAAAG
Ubiquitin	CAGGAGGCTCGAGTGTTGTTG	CAGCTTTCGGTTATGTGGAGC
