# Supplementary material for: Phenotypic Characteristics and Transcriptome of Cucumber Male Flower Development Under Heat Stress
Source: Front Plant Sci. 2021 Oct 22;12:758976. doi: 10.3389/fpls.2021.758976 (PMC8570340; doi:10.3389/fpls.2021.758976)
Supplement: Supplementary file 1 [file Data_Sheet_1.zip › Supplement information/Supplemental_Table S2.xlsx]

## Sheet: data_table
Table S2. Quality of RNA sequencing data and information of reads aligned to the cucumber reference genome
sample	raw_reads	clean_reads	Q20	Q30	GC_pct	total_reads	total_map	unique_map
CK_S1_1	46218052	44935242	98.15	94.4	43.18	44935242	43852097(97.59%)	42417925(94.4%)
CK_S1_2	41671258	40199800	98.15	94.46	42.89	40199800	39036993(97.11%)	37703278(93.79%)
CK_S1_3	43210178	41805570	98.03	94.1	42.98	41805570	40665118(97.27%)	39330524(94.08%)
CK_S2_1	46623936	45313538	98.05	94.22	42.9	45313538	43650182(96.33%)	41546860(91.69%)
CK_S2_2	41262700	39996312	98.14	94.37	43.1	39996312	38796524(97.0%)	37179783(92.96%)
CK_S2_3	43888362	42528370	98.1	94.2	43.02	42528370	41240702(96.97%)	39361285(92.55%)
CK_S3_1	43497492	42705408	98.1	94.26	43.02	42705408	41439478(97.04%)	39430858(92.33%)
CK_S3_2	42609400	41730014	98.15	94.42	42.85	41730014	40564581(97.21%)	38794127(92.96%)
CK_S3_3	42556826	41830140	98.1	94.21	43.03	41830140	40692892(97.28%)	38835916(92.84%)
CK_S4_1	42401820	41464360	98.21	94.44	43.09	41464360	40362143(97.34%)	38396643(92.6%)
CK_S4_2	42154444	41182274	98.15	94.24	43.25	41182274	39797635(96.64%)	37503944(91.07%)
CK_S4_3	43205310	41725008	98.1	94.34	42.3	41725008	40230712(96.42%)	38125782(91.37%)
HS_S1_1	42453454	40708680	98.15	94.36	43.16	40708680	39778701(97.72%)	38476973(94.52%)
HS_S1_2	42429412	40904504	98.07	94.18	42.65	40904504	39798108(97.3%)	38481165(94.08%)
HS_S1_3	44088940	42863916	98.09	94.26	42.96	42863916	41778622(97.47%)	40422197(94.3%)
HS_S2_1	43061756	41633974	98.08	94.21	42.95	41633974	40331069(96.87%)	38390275(92.21%)
HS_S2_2	43811626	42473274	98.02	94.15	42.71	42473274	41136868(96.85%)	39421995(92.82%)
HS_S2_3	45729750	43678886	98.06	94.18	42.77	43678886	42375176(97.02%)	40461240(92.63%)
HS_S3_1	44352106	43066798	98.08	94.22	42.39	43066798	41719304(96.87%)	39598589(91.95%)
HS_S3_2	50255282	49055546	98.18	94.48	42.77	49055546	47651873(97.14%)	45399728(92.55%)
HS_S3_3	41827198	40775296	98.02	94.07	42.58	40775296	39568713(97.04%)	37663795(92.37%)
HS_S4_1	43835504	42691118	98.08	94.18	43.18	42691118	41539321(97.3%)	39629977(92.83%)
HS_S4_2	41003500	39915910	98.06	94.02	43.32	39915910	38759852(97.1%)	36840558(92.3%)
HS_S4_3	46591544	45474384	98.16	94.37	42.96	45474384	44229128(97.26%)	42226200(92.86%)
