# Supplementary material for: Phenotypic Characteristics and Transcriptome of Cucumber Male Flower Development Under Heat Stress
Source: Front Plant Sci. 2021 Oct 22;12:758976. doi: 10.3389/fpls.2021.758976 (PMC8570340; doi:10.3389/fpls.2021.758976)
Supplement: Supplementary file 1 [file Data_Sheet_1.zip › Supplement information/Supplemental_Table S3.xlsx]

## Sheet: Com
Table S3 Gene ontology (GO) enrichment analysis for stage-specific genes.
	Category	GOID	Description	GeneRatio	BgRatio	pvalue	padj	geneID	geneName	Count
Common	BP	GO:0006952	defense response	8/175	72/6479	0.000661306	0.132261	CsaV3_5G014980/CsaV3_5G037420/CsaV3_5G014770/CsaV3_5G014860/CsaV3_3G015760/CsaV3_5G014790/CsaV3_5G014840/CsaV3_1G012950	CsaV3_5G014980/CsaV3_5G037420/CsaV3_5G014770/CsaV3_5G014860/CsaV3_3G015760/CsaV3_5G014790/CsaV3_5G014840/CsaV3_1G012950	8
	BP	GO:0009607	response to biotic stimulus	6/175	51/6479	0.0023413	0.160032	CsaV3_5G014980/CsaV3_5G014770/CsaV3_5G014860/CsaV3_3G015760/CsaV3_5G014790/CsaV3_5G014840	CsaV3_5G014980/CsaV3_5G014770/CsaV3_5G014860/CsaV3_3G015760/CsaV3_5G014790/CsaV3_5G014840	6
	BP	GO:0005975	carbohydrate metabolic process	23/175	454/6479	0.00240048	0.160032	CsaV3_3G015790/CsaV3_3G004880/CsaV3_1G031750/CsaV3_1G042490/CsaV3_2G015280/CsaV3_5G005260/CsaV3_5G002310/CsaV3_3G004100/CsaV3_5G002300/CsaV3_2G034770/CsaV3_1G044780/CsaV3_5G000830/CsaV3_2G001860/CsaV3_5G020420/CsaV3_2G007980/CsaV3_5G032400/CsaV3_3G048830/CsaV3_2G012230/CsaV3_2G034800/CsaV3_6G031900/CsaV3_5G030780/CsaV3_1G017280/CsaV3_3G011140	CsaV3_3G015790/CsaV3_3G004880/CsaV3_1G031750/CsaV3_1G042490/CsaV3_2G015280/CsaV3_5G005260/CsaV3_5G002310/CsaV3_3G004100/CsaV3_5G002300/CsaV3_2G034770/CsaV3_1G044780/CsaV3_5G000830/CsaV3_2G001860/CsaV3_5G020420/CsaV3_2G007980/CsaV3_5G032400/CsaV3_3G048830/CsaV3_2G012230/CsaV3_2G034800/CsaV3_6G031900/CsaV3_5G030780/CsaV3_1G017280/CsaV3_3G011140	23
	BP	GO:0005976	polysaccharide metabolic process	7/175	78/6479	0.00489454	0.244727	CsaV3_3G004100/CsaV3_2G034770/CsaV3_2G007980/CsaV3_3G048830/CsaV3_2G012230/CsaV3_1G017280/CsaV3_3G011140	CsaV3_3G004100/CsaV3_2G034770/CsaV3_2G007980/CsaV3_3G048830/CsaV3_2G012230/CsaV3_1G017280/CsaV3_3G011140	7
	BP	GO:0006950	response to stress	16/175	297/6479	0.00626792	0.250717	CsaV3_4G005460/CsaV3_4G023640/CsaV3_5G014980/CsaV3_6G002590/CsaV3_5G037420/CsaV3_5G014770/CsaV3_5G014860/CsaV3_3G015760/CsaV3_7G022880/CsaV3_5G014790/CsaV3_5G014840/CsaV3_1G012950/CsaV3_1G038380/CsaV3_4G000880/CsaV3_6G047430/CsaV3_3G000200	CsaV3_4G005460/CsaV3_4G023640/CsaV3_5G014980/CsaV3_6G002590/CsaV3_5G037420/CsaV3_5G014770/CsaV3_5G014860/CsaV3_3G015760/CsaV3_7G022880/CsaV3_5G014790/CsaV3_5G014840/CsaV3_1G012950/CsaV3_1G038380/CsaV3_4G000880/CsaV3_6G047430/CsaV3_3G000200	16
	BP	GO:0006073	cellular glucan metabolic process	5/175	70/6479	0.0401168	0.999989	CsaV3_2G034770/CsaV3_2G007980/CsaV3_3G048830/CsaV3_1G017280/CsaV3_3G011140	CsaV3_2G034770/CsaV3_2G007980/CsaV3_3G048830/CsaV3_1G017280/CsaV3_3G011140	5
	BP	GO:0044042	glucan metabolic process	5/175	70/6479	0.0401168	0.999989	CsaV3_2G034770/CsaV3_2G007980/CsaV3_3G048830/CsaV3_1G017280/CsaV3_3G011140	CsaV3_2G034770/CsaV3_2G007980/CsaV3_3G048830/CsaV3_1G017280/CsaV3_3G011140	5
	BP	GO:0044264	cellular polysaccharide metabolic process	5/175	70/6479	0.0401168	0.999989	CsaV3_2G034770/CsaV3_2G007980/CsaV3_3G048830/CsaV3_1G017280/CsaV3_3G011140	CsaV3_2G034770/CsaV3_2G007980/CsaV3_3G048830/CsaV3_1G017280/CsaV3_3G011140	5
	CC	GO:0048046	apoplast	3/48	23/2283	0.0114995	0.0977027	CsaV3_2G007980/CsaV3_3G048830/CsaV3_1G017280	CsaV3_2G007980/CsaV3_3G048830/CsaV3_1G017280	3
	CC	GO:0005618	cell wall	5/48	70/2283	0.0144313	0.0977027	CsaV3_7G018350/CsaV3_5G035040/CsaV3_2G007980/CsaV3_3G048830/CsaV3_1G017280	CsaV3_7G018350/CsaV3_5G035040/CsaV3_2G007980/CsaV3_3G048830/CsaV3_1G017280	5
	CC	GO:0030312	external encapsulating structure	5/48	70/2283	0.0144313	0.0977027	CsaV3_7G018350/CsaV3_5G035040/CsaV3_2G007980/CsaV3_3G048830/CsaV3_1G017280	CsaV3_7G018350/CsaV3_5G035040/CsaV3_2G007980/CsaV3_3G048830/CsaV3_1G017280	5
	CC	GO:0005576	extracellular region	4/48	48/2283	0.0169918	0.0977027	CsaV3_6G008850/CsaV3_2G007980/CsaV3_3G048830/CsaV3_1G017280	CsaV3_6G008850/CsaV3_2G007980/CsaV3_3G048830/CsaV3_1G017280	4
	MF	GO:0004553	hydrolase activity, hydrolyzing O-glycosyl compounds	17/226	299/9662	0.000642295	0.0642991	CsaV3_3G015790/CsaV3_3G004880/CsaV3_1G042490/CsaV3_5G005260/CsaV3_5G002310/CsaV3_3G004100/CsaV3_5G002300/CsaV3_1G044780/CsaV3_5G000830/CsaV3_2G007980/CsaV3_5G032400/CsaV3_3G048830/CsaV3_2G012230/CsaV3_2G034800/CsaV3_6G031900/CsaV3_5G030780/CsaV3_1G017280	CsaV3_3G015790/CsaV3_3G004880/CsaV3_1G042490/CsaV3_5G005260/CsaV3_5G002310/CsaV3_3G004100/CsaV3_5G002300/CsaV3_1G044780/CsaV3_5G000830/CsaV3_2G007980/CsaV3_5G032400/CsaV3_3G048830/CsaV3_2G012230/CsaV3_2G034800/CsaV3_6G031900/CsaV3_5G030780/CsaV3_1G017280	17
	MF	GO:0016798	hydrolase activity, acting on glycosyl bonds	17/226	316/9662	0.0011863	0.0642991	CsaV3_3G015790/CsaV3_3G004880/CsaV3_1G042490/CsaV3_5G005260/CsaV3_5G002310/CsaV3_3G004100/CsaV3_5G002300/CsaV3_1G044780/CsaV3_5G000830/CsaV3_2G007980/CsaV3_5G032400/CsaV3_3G048830/CsaV3_2G012230/CsaV3_2G034800/CsaV3_6G031900/CsaV3_5G030780/CsaV3_1G017280	CsaV3_3G015790/CsaV3_3G004880/CsaV3_1G042490/CsaV3_5G005260/CsaV3_5G002310/CsaV3_3G004100/CsaV3_5G002300/CsaV3_1G044780/CsaV3_5G000830/CsaV3_2G007980/CsaV3_5G032400/CsaV3_3G048830/CsaV3_2G012230/CsaV3_2G034800/CsaV3_6G031900/CsaV3_5G030780/CsaV3_1G017280	17
	MF	GO:0016160	amylase activity	3/226	11/9662	0.00181345	0.0642991	CsaV3_3G004100/CsaV3_5G032400/CsaV3_2G012230	CsaV3_3G004100/CsaV3_5G032400/CsaV3_2G012230	3
	MF	GO:0016758	transferase activity, transferring hexosyl groups	14/226	247/9662	0.00197077	0.0642991	CsaV3_2G034770/CsaV3_4G032480/CsaV3_5G020420/CsaV3_2G007980/CsaV3_3G047570/CsaV3_6G044910/CsaV3_3G048830/CsaV3_7G006280/CsaV3_3G000210/CsaV3_3G036280/CsaV3_1G017280/CsaV3_UNG174360/CsaV3_3G011140/CsaV3_6G044930	CsaV3_2G034770/CsaV3_4G032480/CsaV3_5G020420/CsaV3_2G007980/CsaV3_3G047570/CsaV3_6G044910/CsaV3_3G048830/CsaV3_7G006280/CsaV3_3G000210/CsaV3_3G036280/CsaV3_1G017280/CsaV3_UNG174360/CsaV3_3G011140/CsaV3_6G044930	14
	MF	GO:0016757	transferase activity, transferring glycosyl groups	16/226	306/9662	0.00220202	0.0642991	CsaV3_3G009420/CsaV3_2G034770/CsaV3_4G032480/CsaV3_5G020420/CsaV3_2G007980/CsaV3_3G047570/CsaV3_6G044910/CsaV3_3G048830/CsaV3_7G006280/CsaV3_3G000210/CsaV3_3G036280/CsaV3_1G017280/CsaV3_UNG174360/CsaV3_7G028510/CsaV3_3G011140/CsaV3_6G044930	CsaV3_3G009420/CsaV3_2G034770/CsaV3_4G032480/CsaV3_5G020420/CsaV3_2G007980/CsaV3_3G047570/CsaV3_6G044910/CsaV3_3G048830/CsaV3_7G006280/CsaV3_3G000210/CsaV3_3G036280/CsaV3_1G017280/CsaV3_UNG174360/CsaV3_7G028510/CsaV3_3G011140/CsaV3_6G044930	16
	MF	GO:0003700	DNA binding transcription factor activity	17/226	375/9662	0.00690181	0.157626	CsaV3_6G006020/CsaV3_1G031650/CsaV3_2G030300/CsaV3_1G006210/CsaV3_6G003960/CsaV3_5G011080/CsaV3_3G016620/CsaV3_2G017720/CsaV3_5G005600/CsaV3_7G006940/CsaV3_3G003710/CsaV3_2G002020/CsaV3_4G001520/CsaV3_5G037920/CsaV3_3G023680/CsaV3_7G029950/CsaV3_4G008480	CsaV3_6G006020/CsaV3_1G031650/CsaV3_2G030300/CsaV3_1G006210/CsaV3_6G003960/CsaV3_5G011080/CsaV3_3G016620/CsaV3_2G017720/CsaV3_5G005600/CsaV3_7G006940/CsaV3_3G003710/CsaV3_2G002020/CsaV3_4G001520/CsaV3_5G037920/CsaV3_3G023680/CsaV3_7G029950/CsaV3_4G008480	17
	MF	GO:0046527	glucosyltransferase activity	6/226	74/9662	0.0075574	0.157626	CsaV3_2G034770/CsaV3_5G020420/CsaV3_2G007980/CsaV3_3G048830/CsaV3_1G017280/CsaV3_3G011140	CsaV3_2G034770/CsaV3_5G020420/CsaV3_2G007980/CsaV3_3G048830/CsaV3_1G017280/CsaV3_3G011140	6
	MF	GO:0046983	protein dimerization activity	13/226	275/9662	0.0125132	0.205082	CsaV3_6G006020/CsaV3_7G025280/CsaV3_3G007090/CsaV3_2G030300/CsaV3_1G006210/CsaV3_2G030310/CsaV3_3G016620/CsaV3_5G005600/CsaV3_7G006940/CsaV3_1G009880/CsaV3_2G034540/CsaV3_1G014270/CsaV3_2G014750	CsaV3_6G006020/CsaV3_7G025280/CsaV3_3G007090/CsaV3_2G030300/CsaV3_1G006210/CsaV3_2G030310/CsaV3_3G016620/CsaV3_5G005600/CsaV3_7G006940/CsaV3_1G009880/CsaV3_2G034540/CsaV3_1G014270/CsaV3_2G014750	13
	MF	GO:0140110	transcription regulator activity	17/226	400/9662	0.012642	0.205082	CsaV3_6G006020/CsaV3_1G031650/CsaV3_2G030300/CsaV3_1G006210/CsaV3_6G003960/CsaV3_5G011080/CsaV3_3G016620/CsaV3_2G017720/CsaV3_5G005600/CsaV3_7G006940/CsaV3_3G003710/CsaV3_2G002020/CsaV3_4G001520/CsaV3_5G037920/CsaV3_3G023680/CsaV3_7G029950/CsaV3_4G008480	CsaV3_6G006020/CsaV3_1G031650/CsaV3_2G030300/CsaV3_1G006210/CsaV3_6G003960/CsaV3_5G011080/CsaV3_3G016620/CsaV3_2G017720/CsaV3_5G005600/CsaV3_7G006940/CsaV3_3G003710/CsaV3_2G002020/CsaV3_4G001520/CsaV3_5G037920/CsaV3_3G023680/CsaV3_7G029950/CsaV3_4G008480	17
	MF	GO:0016762	xyloglucan:xyloglucosyl transferase activity	3/226	23/9662	0.0158346	0.231184	CsaV3_2G007980/CsaV3_3G048830/CsaV3_1G017280	CsaV3_2G007980/CsaV3_3G048830/CsaV3_1G017280	3
	MF	GO:0016614	oxidoreductase activity, acting on CH-OH group of donors	8/226	149/9662	0.0236179	0.313474	CsaV3_5G003310/CsaV3_6G023960/CsaV3_6G024110/CsaV3_3G008180/CsaV3_1G037510/CsaV3_2G008210/CsaV3_3G042420/CsaV3_6G052530	CsaV3_5G003310/CsaV3_6G023960/CsaV3_6G024110/CsaV3_3G008180/CsaV3_1G037510/CsaV3_2G008210/CsaV3_3G042420/CsaV3_6G052530	8
	MF	GO:0008236	serine-type peptidase activity	6/226	103/9662	0.033557	0.376871	CsaV3_4G035180/CsaV3_3G046020/CsaV3_4G035160/CsaV3_1G023040/CsaV3_5G013700/CsaV3_6G051240	CsaV3_4G035180/CsaV3_3G046020/CsaV3_4G035160/CsaV3_1G023040/CsaV3_5G013700/CsaV3_6G051240	6
	MF	GO:0017171	serine hydrolase activity	6/226	103/9662	0.033557	0.376871	CsaV3_4G035180/CsaV3_3G046020/CsaV3_4G035160/CsaV3_1G023040/CsaV3_5G013700/CsaV3_6G051240	CsaV3_4G035180/CsaV3_3G046020/CsaV3_4G035160/CsaV3_1G023040/CsaV3_5G013700/CsaV3_6G051240	6
	Category	GOID	Description	GeneRatio	BgRatio	pvalue	padj	geneID	geneName	Count
CK	BP	GO:0006979	response to oxidative stress	7/157	89/6479	0.0056074	0.6927	CsaV3_4G023630/CsaV3_2G035150/CsaV3_3G042140/CsaV3_4G005430/CsaV3_2G024340/CsaV3_6G043930/CsaV3_6G006890	CsaV3_4G023630/CsaV3_2G035150/CsaV3_3G042140/CsaV3_4G005430/CsaV3_2G024340/CsaV3_6G043930/CsaV3_6G006890	7
	BP	GO:0007165	signal transduction	9/157	187/6479	0.0373908	0.6927	CsaV3_1G001860/CsaV3_2G005060/CsaV3_6G050550/CsaV3_7G010050/CsaV3_2G005290/CsaV3_1G028820/CsaV3_6G038360/CsaV3_4G036630/CsaV3_4G010530	CsaV3_1G001860/CsaV3_2G005060/CsaV3_6G050550/CsaV3_7G010050/CsaV3_2G005290/CsaV3_1G028820/CsaV3_6G038360/CsaV3_4G036630/CsaV3_4G010530	9
	BP	GO:0023052	signaling	9/157	187/6479	0.0373908	0.6927	CsaV3_1G001860/CsaV3_2G005060/CsaV3_6G050550/CsaV3_7G010050/CsaV3_2G005290/CsaV3_1G028820/CsaV3_6G038360/CsaV3_4G036630/CsaV3_4G010530	CsaV3_1G001860/CsaV3_2G005060/CsaV3_6G050550/CsaV3_7G010050/CsaV3_2G005290/CsaV3_1G028820/CsaV3_6G038360/CsaV3_4G036630/CsaV3_4G010530	9
	BP	GO:0009247	glycolipid biosynthetic process	2/157	13/6479	0.0382022	0.6927	CsaV3_2G003280/novel.612	CsaV3_2G003280/-	2
	BP	GO:0046467	membrane lipid biosynthetic process	2/157	13/6479	0.0382022	0.6927	CsaV3_2G003280/novel.612	CsaV3_2G003280/-	2
	BP	GO:0022402	cell cycle process	2/157	14/6479	0.0438735	0.6927	CsaV3_3G029910/CsaV3_2G021060	CsaV3_3G029910/CsaV3_2G021060	2
	BP	GO:0055085	transmembrane transport	16/157	422/6479	0.0487599	0.6927	CsaV3_3G043460/CsaV3_1G000780/CsaV3_4G035040/CsaV3_3G028070/CsaV3_1G029650/CsaV3_6G005610/CsaV3_7G023370/CsaV3_4G029470/CsaV3_5G024690/CsaV3_7G023350/CsaV3_6G002230/CsaV3_2G021090/CsaV3_5G006030/CsaV3_6G049940/CsaV3_3G045580/CsaV3_1G032620	CsaV3_3G043460/CsaV3_1G000780/CsaV3_4G035040/CsaV3_3G028070/CsaV3_1G029650/CsaV3_6G005610/CsaV3_7G023370/CsaV3_4G029470/CsaV3_5G024690/CsaV3_7G023350/CsaV3_6G002230/CsaV3_2G021090/CsaV3_5G006030/CsaV3_6G049940/CsaV3_3G045580/CsaV3_1G032620	16
	BP	GO:0006664	glycolipid metabolic process	2/157	15/6479	0.0498345	0.6927	CsaV3_2G003280/novel.612	CsaV3_2G003280/-	2
	BP	GO:0015074	DNA integration	2/157	15/6479	0.0498345	0.6927	CsaV3_5G015310/novel.226	CsaV3_5G015310/-	2
	BP	GO:1903509	liposaccharide metabolic process	2/157	15/6479	0.0498345	0.6927	CsaV3_2G003280/novel.612	CsaV3_2G003280/-	2
	MF	GO:0020037	heme binding	21/216	306/9662	4.64229e-06	0.000418005	CsaV3_4G023630/CsaV3_2G035150/CsaV3_3G042140/CsaV3_4G005430/CsaV3_2G024340/CsaV3_1G029710/CsaV3_5G005790/CsaV3_3G037130/CsaV3_5G030910/CsaV3_5G003850/CsaV3_6G043930/CsaV3_1G000630/CsaV3_6G043650/CsaV3_6G042390/CsaV3_4G034320/CsaV3_2G036300/CsaV3_3G044700/CsaV3_3G027050/CsaV3_5G033460/CsaV3_1G008990/CsaV3_6G006890	CsaV3_4G023630/CsaV3_2G035150/CsaV3_3G042140/CsaV3_4G005430/CsaV3_2G024340/CsaV3_1G029710/CsaV3_5G005790/CsaV3_3G037130/CsaV3_5G030910/CsaV3_5G003850/CsaV3_6G043930/CsaV3_1G000630/CsaV3_6G043650/CsaV3_6G042390/CsaV3_4G034320/CsaV3_2G036300/CsaV3_3G044700/CsaV3_3G027050/CsaV3_5G033460/CsaV3_1G008990/CsaV3_6G006890	21
	MF	GO:0046906	tetrapyrrole binding	21/216	310/9662	5.68714e-06	0.000418005	CsaV3_4G023630/CsaV3_2G035150/CsaV3_3G042140/CsaV3_4G005430/CsaV3_2G024340/CsaV3_1G029710/CsaV3_5G005790/CsaV3_3G037130/CsaV3_5G030910/CsaV3_5G003850/CsaV3_6G043930/CsaV3_1G000630/CsaV3_6G043650/CsaV3_6G042390/CsaV3_4G034320/CsaV3_2G036300/CsaV3_3G044700/CsaV3_3G027050/CsaV3_5G033460/CsaV3_1G008990/CsaV3_6G006890	CsaV3_4G023630/CsaV3_2G035150/CsaV3_3G042140/CsaV3_4G005430/CsaV3_2G024340/CsaV3_1G029710/CsaV3_5G005790/CsaV3_3G037130/CsaV3_5G030910/CsaV3_5G003850/CsaV3_6G043930/CsaV3_1G000630/CsaV3_6G043650/CsaV3_6G042390/CsaV3_4G034320/CsaV3_2G036300/CsaV3_3G044700/CsaV3_3G027050/CsaV3_5G033460/CsaV3_1G008990/CsaV3_6G006890	21
	MF	GO:0016705	oxidoreductase activity, acting on paired donors, with incorporation or reduction of molecular oxygen	16/216	245/9662	0.000118526	0.00580778	CsaV3_2G031710/CsaV3_2G031080/CsaV3_1G029710/CsaV3_5G005790/CsaV3_3G037130/CsaV3_5G030910/CsaV3_5G003850/CsaV3_1G000630/CsaV3_6G043650/CsaV3_6G042390/CsaV3_4G034320/CsaV3_2G036300/CsaV3_3G044700/CsaV3_3G027050/CsaV3_5G033460/CsaV3_1G008990	CsaV3_2G031710/CsaV3_2G031080/CsaV3_1G029710/CsaV3_5G005790/CsaV3_3G037130/CsaV3_5G030910/CsaV3_5G003850/CsaV3_1G000630/CsaV3_6G043650/CsaV3_6G042390/CsaV3_4G034320/CsaV3_2G036300/CsaV3_3G044700/CsaV3_3G027050/CsaV3_5G033460/CsaV3_1G008990	16
	MF	GO:0005506	iron ion binding	14/216	236/9662	0.000828086	0.0304322	CsaV3_1G029710/CsaV3_5G005790/CsaV3_3G037130/CsaV3_5G030910/CsaV3_5G003850/CsaV3_1G000630/CsaV3_6G043650/CsaV3_6G042390/CsaV3_4G034320/CsaV3_2G036300/CsaV3_3G044700/CsaV3_3G027050/CsaV3_5G033460/CsaV3_1G008990	CsaV3_1G029710/CsaV3_5G005790/CsaV3_3G037130/CsaV3_5G030910/CsaV3_5G003850/CsaV3_1G000630/CsaV3_6G043650/CsaV3_6G042390/CsaV3_4G034320/CsaV3_2G036300/CsaV3_3G044700/CsaV3_3G027050/CsaV3_5G033460/CsaV3_1G008990	14
	MF	GO:0004601	peroxidase activity	7/216	100/9662	0.00699896	0.182451	CsaV3_4G023630/CsaV3_2G035150/CsaV3_3G042140/CsaV3_4G005430/CsaV3_2G024340/CsaV3_6G043930/CsaV3_6G006890	CsaV3_4G023630/CsaV3_2G035150/CsaV3_3G042140/CsaV3_4G005430/CsaV3_2G024340/CsaV3_6G043930/CsaV3_6G006890	7
	MF	GO:0016684	oxidoreductase activity, acting on peroxide as acceptor	7/216	102/9662	0.007779	0.182451	CsaV3_4G023630/CsaV3_2G035150/CsaV3_3G042140/CsaV3_4G005430/CsaV3_2G024340/CsaV3_6G043930/CsaV3_6G006890	CsaV3_4G023630/CsaV3_2G035150/CsaV3_3G042140/CsaV3_4G005430/CsaV3_2G024340/CsaV3_6G043930/CsaV3_6G006890	7
	MF	GO:0016209	antioxidant activity	7/216	106/9662	0.0095293	0.182451	CsaV3_4G023630/CsaV3_2G035150/CsaV3_3G042140/CsaV3_4G005430/CsaV3_2G024340/CsaV3_6G043930/CsaV3_6G006890	CsaV3_4G023630/CsaV3_2G035150/CsaV3_3G042140/CsaV3_4G005430/CsaV3_2G024340/CsaV3_6G043930/CsaV3_6G006890	7
	MF	GO:0003700	DNA binding transcription factor activity	16/216	375/9662	0.0099293	0.182451	CsaV3_6G045010/CsaV3_2G025900/CsaV3_5G003250/CsaV3_2G032370/CsaV3_6G044340/CsaV3_4G028360/CsaV3_1G030460/CsaV3_3G008580/CsaV3_5G040010/CsaV3_3G021980/CsaV3_6G007740/CsaV3_2G029010/CsaV3_6G032480/CsaV3_5G002070/CsaV3_2G017760/CsaV3_2G034600	CsaV3_6G045010/CsaV3_2G025900/CsaV3_5G003250/CsaV3_2G032370/CsaV3_6G044340/CsaV3_4G028360/CsaV3_1G030460/CsaV3_3G008580/CsaV3_5G040010/CsaV3_3G021980/CsaV3_6G007740/CsaV3_2G029010/CsaV3_6G032480/CsaV3_5G002070/CsaV3_2G017760/CsaV3_2G034600	16
	MF	GO:0016788	hydrolase activity, acting on ester bonds	13/216	284/9662	0.0113006	0.184577	CsaV3_3G040040/CsaV3_6G050760/CsaV3_4G017390/CsaV3_3G004970/CsaV3_4G025880/CsaV3_7G019930/CsaV3_3G020460/CsaV3_3G040030/CsaV3_7G023310/CsaV3_2G013440/CsaV3_6G015850/CsaV3_4G009480/CsaV3_2G028840	CsaV3_3G040040/CsaV3_6G050760/CsaV3_4G017390/CsaV3_3G004970/CsaV3_4G025880/CsaV3_7G019930/CsaV3_3G020460/CsaV3_3G040030/CsaV3_7G023310/CsaV3_2G013440/CsaV3_6G015850/CsaV3_4G009480/CsaV3_2G028840	13
	MF	GO:0140110	transcription regulator activity	16/216	400/9662	0.0174443	0.208853	CsaV3_6G045010/CsaV3_2G025900/CsaV3_5G003250/CsaV3_2G032370/CsaV3_6G044340/CsaV3_4G028360/CsaV3_1G030460/CsaV3_3G008580/CsaV3_5G040010/CsaV3_3G021980/CsaV3_6G007740/CsaV3_2G029010/CsaV3_6G032480/CsaV3_5G002070/CsaV3_2G017760/CsaV3_2G034600	CsaV3_6G045010/CsaV3_2G025900/CsaV3_5G003250/CsaV3_2G032370/CsaV3_6G044340/CsaV3_4G028360/CsaV3_1G030460/CsaV3_3G008580/CsaV3_5G040010/CsaV3_3G021980/CsaV3_6G007740/CsaV3_2G029010/CsaV3_6G032480/CsaV3_5G002070/CsaV3_2G017760/CsaV3_2G034600	16
	MF	GO:0004866	endopeptidase inhibitor activity	2/216	10/9662	0.0198907	0.208853	CsaV3_3G000440/CsaV3_2G005010	CsaV3_3G000440/CsaV3_2G005010	2
	MF	GO:0030414	peptidase inhibitor activity	2/216	10/9662	0.0198907	0.208853	CsaV3_3G000440/CsaV3_2G005010	CsaV3_3G000440/CsaV3_2G005010	2
	MF	GO:0061134	peptidase regulator activity	2/216	10/9662	0.0198907	0.208853	CsaV3_3G000440/CsaV3_2G005010	CsaV3_3G000440/CsaV3_2G005010	2
	MF	GO:0061135	endopeptidase regulator activity	2/216	10/9662	0.0198907	0.208853	CsaV3_3G000440/CsaV3_2G005010	CsaV3_3G000440/CsaV3_2G005010	2
	MF	GO:0016798	hydrolase activity, acting on glycosyl bonds	13/216	316/9662	0.0250615	0.245602	CsaV3_2G009420/CsaV3_1G007040/CsaV3_7G003920/CsaV3_5G033170/CsaV3_7G029890/CsaV3_5G037890/CsaV3_4G031240/CsaV3_5G039830/CsaV3_1G032410/CsaV3_7G002830/CsaV3_2G016670/CsaV3_5G003970/CsaV3_1G013610	CsaV3_2G009420/CsaV3_1G007040/CsaV3_7G003920/CsaV3_5G033170/CsaV3_7G029890/CsaV3_5G037890/CsaV3_4G031240/CsaV3_5G039830/CsaV3_1G032410/CsaV3_7G002830/CsaV3_2G016670/CsaV3_5G003970/CsaV3_1G013610	13
	MF	GO:0004553	hydrolase activity, hydrolyzing O-glycosyl compounds	12/216	299/9662	0.0361017	0.331684	CsaV3_2G009420/CsaV3_1G007040/CsaV3_7G003920/CsaV3_7G029890/CsaV3_5G037890/CsaV3_4G031240/CsaV3_5G039830/CsaV3_1G032410/CsaV3_7G002830/CsaV3_2G016670/CsaV3_5G003970/CsaV3_1G013610	CsaV3_2G009420/CsaV3_1G007040/CsaV3_7G003920/CsaV3_7G029890/CsaV3_5G037890/CsaV3_4G031240/CsaV3_5G039830/CsaV3_1G032410/CsaV3_7G002830/CsaV3_2G016670/CsaV3_5G003970/CsaV3_1G013610	12
	MF	GO:0008408	3'-5' exonuclease activity	2/216	16/9662	0.0485956	0.420209	CsaV3_3G040040/CsaV3_3G040030	CsaV3_3G040040/CsaV3_3G040030	2
	Category	GOID	Description	GeneRatio	BgRatio	pvalue	padj	geneID	geneName	Count
HS	BP	GO:0008272	sulfate transport	3/133	15/6479	0.00321162	0.167004	CsaV3_UNG188490/CsaV3_1G030670/CsaV3_1G030700	CsaV3_UNG188490/CsaV3_1G030670/CsaV3_1G030700	3
	BP	GO:0072348	sulfur compound transport	3/133	15/6479	0.00321162	0.167004	CsaV3_UNG188490/CsaV3_1G030670/CsaV3_1G030700	CsaV3_UNG188490/CsaV3_1G030670/CsaV3_1G030700	3
	BP	GO:0015698	inorganic anion transport	3/133	27/6479	0.0172615	0.390011	CsaV3_UNG188490/CsaV3_1G030670/CsaV3_1G030700	CsaV3_UNG188490/CsaV3_1G030670/CsaV3_1G030700	3
	BP	GO:0006950	response to stress	12/133	297/6479	0.0185124	0.390011	CsaV3_3G035690/CsaV3_5G013360/CsaV3_4G023620/CsaV3_3G021490/CsaV3_1G038390/CsaV3_5G014810/CsaV3_4G023590/CsaV3_3G012440/CsaV3_3G015750/CsaV3_7G005720/CsaV3_6G019040/CsaV3_2G008240	CsaV3_3G035690/CsaV3_5G013360/CsaV3_4G023620/CsaV3_3G021490/CsaV3_1G038390/CsaV3_5G014810/CsaV3_4G023590/CsaV3_3G012440/CsaV3_3G015750/CsaV3_7G005720/CsaV3_6G019040/CsaV3_2G008240	12
	BP	GO:0006979	response to oxidative stress	5/133	89/6479	0.0356136	0.390011	CsaV3_3G035690/CsaV3_4G023620/CsaV3_4G023590/CsaV3_7G005720/CsaV3_6G019040	CsaV3_3G035690/CsaV3_4G023620/CsaV3_4G023590/CsaV3_7G005720/CsaV3_6G019040	5
	BP	GO:1901607	alpha-amino acid biosynthetic process	3/133	36/6479	0.0368932	0.390011	CsaV3_6G016090/CsaV3_1G009540/CsaV3_7G018620	CsaV3_6G016090/CsaV3_1G009540/CsaV3_7G018620	3
	BP	GO:0030243	cellulose metabolic process	3/133	37/6479	0.0395632	0.390011	CsaV3_7G011470/CsaV3_4G001060/novel.1042	CsaV3_7G011470/CsaV3_4G001060/-	3
	BP	GO:0030244	cellulose biosynthetic process	3/133	37/6479	0.0395632	0.390011	CsaV3_7G011470/CsaV3_4G001060/novel.1042	CsaV3_7G011470/CsaV3_4G001060/-	3
	MF	GO:0016702	oxidoreductase activity, acting on single donors with incorporation of molecular oxygen, incorporation of two atoms of oxygen	7/190	44/9662	2.10767e-05	0.00199343	CsaV3_2G006460/CsaV3_4G023820/CsaV3_2G006380/CsaV3_4G023910/CsaV3_2G005360/CsaV3_2G005350/CsaV3_6G051790	CsaV3_2G006460/CsaV3_4G023820/CsaV3_2G006380/CsaV3_4G023910/CsaV3_2G005360/CsaV3_2G005350/CsaV3_6G051790	7
	MF	GO:0051213	dioxygenase activity	7/190	46/9662	2.84776e-05	0.00199343	CsaV3_2G006460/CsaV3_4G023820/CsaV3_2G006380/CsaV3_4G023910/CsaV3_2G005360/CsaV3_2G005350/CsaV3_6G051790	CsaV3_2G006460/CsaV3_4G023820/CsaV3_2G006380/CsaV3_4G023910/CsaV3_2G005360/CsaV3_2G005350/CsaV3_6G051790	7
	MF	GO:0016701	oxidoreductase activity, acting on single donors with incorporation of molecular oxygen	7/190	55/9662	9.2999e-05	0.00433995	CsaV3_2G006460/CsaV3_4G023820/CsaV3_2G006380/CsaV3_4G023910/CsaV3_2G005360/CsaV3_2G005350/CsaV3_6G051790	CsaV3_2G006460/CsaV3_4G023820/CsaV3_2G006380/CsaV3_4G023910/CsaV3_2G005360/CsaV3_2G005350/CsaV3_6G051790	7
	MF	GO:0004866	endopeptidase inhibitor activity	3/190	10/9662	0.00081123	0.0162246	CsaV3_5G013360/CsaV3_3G012440/CsaV3_2G005020	CsaV3_5G013360/CsaV3_3G012440/CsaV3_2G005020	3
	MF	GO:0030414	peptidase inhibitor activity	3/190	10/9662	0.00081123	0.0162246	CsaV3_5G013360/CsaV3_3G012440/CsaV3_2G005020	CsaV3_5G013360/CsaV3_3G012440/CsaV3_2G005020	3
	MF	GO:0061134	peptidase regulator activity	3/190	10/9662	0.00081123	0.0162246	CsaV3_5G013360/CsaV3_3G012440/CsaV3_2G005020	CsaV3_5G013360/CsaV3_3G012440/CsaV3_2G005020	3
	MF	GO:0061135	endopeptidase regulator activity	3/190	10/9662	0.00081123	0.0162246	CsaV3_5G013360/CsaV3_3G012440/CsaV3_2G005020	CsaV3_5G013360/CsaV3_3G012440/CsaV3_2G005020	3
	MF	GO:0020037	heme binding	15/190	306/9662	0.00102287	0.0179002	CsaV3_3G035690/CsaV3_4G023620/CsaV3_2G026690/CsaV3_3G044670/CsaV3_4G032670/CsaV3_4G023590/CsaV3_3G001940/CsaV3_7G005720/CsaV3_3G017190/CsaV3_6G019040/CsaV3_4G034800/CsaV3_6G049160/CsaV3_5G002710/CsaV3_6G046880/CsaV3_4G028550	CsaV3_3G035690/CsaV3_4G023620/CsaV3_2G026690/CsaV3_3G044670/CsaV3_4G032670/CsaV3_4G023590/CsaV3_3G001940/CsaV3_7G005720/CsaV3_3G017190/CsaV3_6G019040/CsaV3_4G034800/CsaV3_6G049160/CsaV3_5G002710/CsaV3_6G046880/CsaV3_4G028550	15
	MF	GO:0046906	tetrapyrrole binding	15/190	310/9662	0.00116573	0.0181336	CsaV3_3G035690/CsaV3_4G023620/CsaV3_2G026690/CsaV3_3G044670/CsaV3_4G032670/CsaV3_4G023590/CsaV3_3G001940/CsaV3_7G005720/CsaV3_3G017190/CsaV3_6G019040/CsaV3_4G034800/CsaV3_6G049160/CsaV3_5G002710/CsaV3_6G046880/CsaV3_4G028550	CsaV3_3G035690/CsaV3_4G023620/CsaV3_2G026690/CsaV3_3G044670/CsaV3_4G032670/CsaV3_4G023590/CsaV3_3G001940/CsaV3_7G005720/CsaV3_3G017190/CsaV3_6G019040/CsaV3_4G034800/CsaV3_6G049160/CsaV3_5G002710/CsaV3_6G046880/CsaV3_4G028550	15
	MF	GO:0010333	terpene synthase activity	4/190	25/9662	0.00132596	0.0185634	CsaV3_1G011420/CsaV3_3G002840/CsaV3_1G011410/CsaV3_2G017870	CsaV3_1G011420/CsaV3_3G002840/CsaV3_1G011410/CsaV3_2G017870	4
	MF	GO:0016838	carbon-oxygen lyase activity, acting on phosphates	4/190	27/9662	0.00178403	0.0215953	CsaV3_1G011420/CsaV3_3G002840/CsaV3_1G011410/CsaV3_2G017870	CsaV3_1G011420/CsaV3_3G002840/CsaV3_1G011410/CsaV3_2G017870	4
	MF	GO:0005085	guanyl-nucleotide exchange factor activity	3/190	13/9662	0.00185103	0.0215953	CsaV3_6G000550/CsaV3_2G002200/CsaV3_3G025010	CsaV3_6G000550/CsaV3_2G002200/CsaV3_3G025010	3
	MF	GO:0015116	sulfate transmembrane transporter activity	3/190	15/9662	0.00286073	0.0286073	CsaV3_UNG188490/CsaV3_1G030670/CsaV3_1G030700	CsaV3_UNG188490/CsaV3_1G030670/CsaV3_1G030700	3
	MF	GO:1901682	sulfur compound transmembrane transporter activity	3/190	15/9662	0.00286073	0.0286073	CsaV3_UNG188490/CsaV3_1G030670/CsaV3_1G030700	CsaV3_UNG188490/CsaV3_1G030670/CsaV3_1G030700	3
	MF	GO:0017016	Ras GTPase binding	3/190	16/9662	0.00347034	0.0303654	CsaV3_6G000550/CsaV3_2G002200/CsaV3_3G025010	CsaV3_6G000550/CsaV3_2G002200/CsaV3_3G025010	3
	MF	GO:0031267	small GTPase binding	3/190	16/9662	0.00347034	0.0303654	CsaV3_6G000550/CsaV3_2G002200/CsaV3_3G025010	CsaV3_6G000550/CsaV3_2G002200/CsaV3_3G025010	3
	MF	GO:0016747	transferase activity, transferring acyl groups other than amino-acyl groups	8/190	134/9662	0.00488364	0.0402182	CsaV3_4G034510/CsaV3_1G033880/CsaV3_7G026180/CsaV3_4G034520/CsaV3_2G011770/CsaV3_6G007590/CsaV3_7G018620/CsaV3_3G000090	CsaV3_4G034510/CsaV3_1G033880/CsaV3_7G026180/CsaV3_4G034520/CsaV3_2G011770/CsaV3_6G007590/CsaV3_7G018620/CsaV3_3G000090	8
	MF	GO:0003700	DNA binding transcription factor activity	15/190	375/9662	0.00706673	0.0549635	CsaV3_6G006010/CsaV3_4G004210/CsaV3_1G039550/CsaV3_3G036660/CsaV3_2G002270/CsaV3_7G004340/CsaV3_2G032460/CsaV3_3G006900/CsaV3_3G026920/CsaV3_6G050100/CsaV3_6G052610/CsaV3_4G005580/CsaV3_2G017810/CsaV3_1G040390/CsaV3_5G006350	CsaV3_6G006010/CsaV3_4G004210/CsaV3_1G039550/CsaV3_3G036660/CsaV3_2G002270/CsaV3_7G004340/CsaV3_2G032460/CsaV3_3G006900/CsaV3_3G026920/CsaV3_6G050100/CsaV3_6G052610/CsaV3_4G005580/CsaV3_2G017810/CsaV3_1G040390/CsaV3_5G006350	15
	MF	GO:0051020	GTPase binding	3/190	22/9662	0.0087527	0.0644936	CsaV3_6G000550/CsaV3_2G002200/CsaV3_3G025010	CsaV3_6G000550/CsaV3_2G002200/CsaV3_3G025010	3
	MF	GO:0043565	sequence-specific DNA binding	9/190	188/9662	0.0118853	0.0823766	CsaV3_1G039550/CsaV3_3G036660/CsaV3_2G002270/CsaV3_2G032460/CsaV3_3G026920/CsaV3_6G050100/CsaV3_6G052610/CsaV3_4G005580/CsaV3_1G040390	CsaV3_1G039550/CsaV3_3G036660/CsaV3_2G002270/CsaV3_2G032460/CsaV3_3G026920/CsaV3_6G050100/CsaV3_6G052610/CsaV3_4G005580/CsaV3_1G040390	9
	MF	GO:0140110	transcription regulator activity	15/190	400/9662	0.0123565	0.0823766	CsaV3_6G006010/CsaV3_4G004210/CsaV3_1G039550/CsaV3_3G036660/CsaV3_2G002270/CsaV3_7G004340/CsaV3_2G032460/CsaV3_3G006900/CsaV3_3G026920/CsaV3_6G050100/CsaV3_6G052610/CsaV3_4G005580/CsaV3_2G017810/CsaV3_1G040390/CsaV3_5G006350	CsaV3_6G006010/CsaV3_4G004210/CsaV3_1G039550/CsaV3_3G036660/CsaV3_2G002270/CsaV3_7G004340/CsaV3_2G032460/CsaV3_3G006900/CsaV3_3G026920/CsaV3_6G050100/CsaV3_6G052610/CsaV3_4G005580/CsaV3_2G017810/CsaV3_1G040390/CsaV3_5G006350	15
	MF	GO:0004601	peroxidase activity	6/190	100/9662	0.0138514	0.084933	CsaV3_3G035690/CsaV3_4G023620/CsaV3_4G023590/CsaV3_7G005720/CsaV3_6G019040/CsaV3_1G002910	CsaV3_3G035690/CsaV3_4G023620/CsaV3_4G023590/CsaV3_7G005720/CsaV3_6G019040/CsaV3_1G002910	6
	MF	GO:0015103	inorganic anion transmembrane transporter activity	3/190	26/9662	0.0139533	0.084933	CsaV3_UNG188490/CsaV3_1G030670/CsaV3_1G030700	CsaV3_UNG188490/CsaV3_1G030670/CsaV3_1G030700	3
	MF	GO:0016684	oxidoreductase activity, acting on peroxide as acceptor	6/190	102/9662	0.0151548	0.0884032	CsaV3_3G035690/CsaV3_4G023620/CsaV3_4G023590/CsaV3_7G005720/CsaV3_6G019040/CsaV3_1G002910	CsaV3_3G035690/CsaV3_4G023620/CsaV3_4G023590/CsaV3_7G005720/CsaV3_6G019040/CsaV3_1G002910	6
	MF	GO:0016209	antioxidant activity	6/190	106/9662	0.0180126	0.097456	CsaV3_3G035690/CsaV3_4G023620/CsaV3_4G023590/CsaV3_7G005720/CsaV3_6G019040/CsaV3_1G002910	CsaV3_3G035690/CsaV3_4G023620/CsaV3_4G023590/CsaV3_7G005720/CsaV3_6G019040/CsaV3_1G002910	6
	MF	GO:0005506	iron ion binding	10/190	236/9662	0.018099	0.097456	CsaV3_2G026690/CsaV3_3G044670/CsaV3_4G032670/CsaV3_3G001940/CsaV3_3G017190/CsaV3_4G034800/CsaV3_6G049160/CsaV3_5G002710/CsaV3_6G046880/CsaV3_4G028550	CsaV3_2G026690/CsaV3_3G044670/CsaV3_4G032670/CsaV3_3G001940/CsaV3_3G017190/CsaV3_4G034800/CsaV3_6G049160/CsaV3_5G002710/CsaV3_6G046880/CsaV3_4G028550	10
	MF	GO:0016746	transferase activity, transferring acyl groups	8/190	171/9662	0.0195706	0.101477	CsaV3_4G034510/CsaV3_1G033880/CsaV3_7G026180/CsaV3_4G034520/CsaV3_2G011770/CsaV3_6G007590/CsaV3_7G018620/CsaV3_3G000090	CsaV3_4G034510/CsaV3_1G033880/CsaV3_7G026180/CsaV3_4G034520/CsaV3_2G011770/CsaV3_6G007590/CsaV3_7G018620/CsaV3_3G000090	8
	MF	GO:0016705	oxidoreductase activity, acting on paired donors, with incorporation or reduction of molecular oxygen	10/190	245/9662	0.0228125	0.114062	CsaV3_2G026690/CsaV3_3G044670/CsaV3_4G032670/CsaV3_3G001940/CsaV3_3G017190/CsaV3_4G034800/CsaV3_6G049160/CsaV3_5G002710/CsaV3_6G046880/CsaV3_4G028550	CsaV3_2G026690/CsaV3_3G044670/CsaV3_4G032670/CsaV3_3G001940/CsaV3_3G017190/CsaV3_4G034800/CsaV3_6G049160/CsaV3_5G002710/CsaV3_6G046880/CsaV3_4G028550	10
	MF	GO:0016759	cellulose synthase activity	3/190	33/9662	0.0264979	0.117932	CsaV3_7G011470/CsaV3_4G001060/novel.1042	CsaV3_7G011470/CsaV3_4G001060/-	3
	MF	GO:0016760	cellulose synthase (UDP-forming) activity	3/190	33/9662	0.0264979	0.117932	CsaV3_7G011470/CsaV3_4G001060/novel.1042	CsaV3_7G011470/CsaV3_4G001060/-	3
	MF	GO:0019899	enzyme binding	3/190	33/9662	0.0264979	0.117932	CsaV3_6G000550/CsaV3_2G002200/CsaV3_3G025010	CsaV3_6G000550/CsaV3_2G002200/CsaV3_3G025010	3
	MF	GO:0016835	carbon-oxygen lyase activity	4/190	58/9662	0.0269559	0.117932	CsaV3_1G011420/CsaV3_3G002840/CsaV3_1G011410/CsaV3_2G017870	CsaV3_1G011420/CsaV3_3G002840/CsaV3_1G011410/CsaV3_2G017870	4
	MF	GO:0000287	magnesium ion binding	4/190	60/9662	0.030067	0.127557	CsaV3_1G011420/CsaV3_3G002840/CsaV3_1G011410/CsaV3_2G017870	CsaV3_1G011420/CsaV3_3G002840/CsaV3_1G011410/CsaV3_2G017870	4
	MF	GO:0016829	lyase activity	6/190	124/9662	0.0354312	0.145893	CsaV3_2G007750/CsaV3_1G011420/CsaV3_3G002840/CsaV3_1G011410/CsaV3_2G017870/novel.102	CsaV3_2G007750/CsaV3_1G011420/CsaV3_3G002840/CsaV3_1G011410/CsaV3_2G017870/-	6
	MF	GO:0008509	anion transmembrane transporter activity	3/190	39/9662	0.0407677	0.163071	CsaV3_UNG188490/CsaV3_1G030670/CsaV3_1G030700	CsaV3_UNG188490/CsaV3_1G030670/CsaV3_1G030700	3
	MF	GO:0004553	hydrolase activity, hydrolyzing O-glycosyl compounds	17/226	299/9662	0.000642295	0.0642991	CsaV3_3G015790/CsaV3_3G004880/CsaV3_1G042490/CsaV3_5G005260/CsaV3_5G002310/CsaV3_3G004100/CsaV3_5G002300/CsaV3_1G044780/CsaV3_5G000830/CsaV3_2G007980/CsaV3_5G032400/CsaV3_3G048830/CsaV3_2G012230/CsaV3_2G034800/CsaV3_6G031900/CsaV3_5G030780/CsaV3_1G017280	CsaV3_3G015790/CsaV3_3G004880/CsaV3_1G042490/CsaV3_5G005260/CsaV3_5G002310/CsaV3_3G004100/CsaV3_5G002300/CsaV3_1G044780/CsaV3_5G000830/CsaV3_2G007980/CsaV3_5G032400/CsaV3_3G048830/CsaV3_2G012230/CsaV3_2G034800/CsaV3_6G031900/CsaV3_5G030780/CsaV3_1G017280	17
	MF	GO:0016798	hydrolase activity, acting on glycosyl bonds	17/226	316/9662	0.0011863	0.0642991	CsaV3_3G015790/CsaV3_3G004880/CsaV3_1G042490/CsaV3_5G005260/CsaV3_5G002310/CsaV3_3G004100/CsaV3_5G002300/CsaV3_1G044780/CsaV3_5G000830/CsaV3_2G007980/CsaV3_5G032400/CsaV3_3G048830/CsaV3_2G012230/CsaV3_2G034800/CsaV3_6G031900/CsaV3_5G030780/CsaV3_1G017280	CsaV3_3G015790/CsaV3_3G004880/CsaV3_1G042490/CsaV3_5G005260/CsaV3_5G002310/CsaV3_3G004100/CsaV3_5G002300/CsaV3_1G044780/CsaV3_5G000830/CsaV3_2G007980/CsaV3_5G032400/CsaV3_3G048830/CsaV3_2G012230/CsaV3_2G034800/CsaV3_6G031900/CsaV3_5G030780/CsaV3_1G017280	17
	MF	GO:0016160	amylase activity	3/226	11/9662	0.00181345	0.0642991	CsaV3_3G004100/CsaV3_5G032400/CsaV3_2G012230	CsaV3_3G004100/CsaV3_5G032400/CsaV3_2G012230	3
	MF	GO:0016758	transferase activity, transferring hexosyl groups	14/226	247/9662	0.00197077	0.0642991	CsaV3_2G034770/CsaV3_4G032480/CsaV3_5G020420/CsaV3_2G007980/CsaV3_3G047570/CsaV3_6G044910/CsaV3_3G048830/CsaV3_7G006280/CsaV3_3G000210/CsaV3_3G036280/CsaV3_1G017280/CsaV3_UNG174360/CsaV3_3G011140/CsaV3_6G044930	CsaV3_2G034770/CsaV3_4G032480/CsaV3_5G020420/CsaV3_2G007980/CsaV3_3G047570/CsaV3_6G044910/CsaV3_3G048830/CsaV3_7G006280/CsaV3_3G000210/CsaV3_3G036280/CsaV3_1G017280/CsaV3_UNG174360/CsaV3_3G011140/CsaV3_6G044930	14
	MF	GO:0016757	transferase activity, transferring glycosyl groups	16/226	306/9662	0.00220202	0.0642991	CsaV3_3G009420/CsaV3_2G034770/CsaV3_4G032480/CsaV3_5G020420/CsaV3_2G007980/CsaV3_3G047570/CsaV3_6G044910/CsaV3_3G048830/CsaV3_7G006280/CsaV3_3G000210/CsaV3_3G036280/CsaV3_1G017280/CsaV3_UNG174360/CsaV3_7G028510/CsaV3_3G011140/CsaV3_6G044930	CsaV3_3G009420/CsaV3_2G034770/CsaV3_4G032480/CsaV3_5G020420/CsaV3_2G007980/CsaV3_3G047570/CsaV3_6G044910/CsaV3_3G048830/CsaV3_7G006280/CsaV3_3G000210/CsaV3_3G036280/CsaV3_1G017280/CsaV3_UNG174360/CsaV3_7G028510/CsaV3_3G011140/CsaV3_6G044930	16
	MF	GO:0003700	DNA binding transcription factor activity	17/226	375/9662	0.00690181	0.157626	CsaV3_6G006020/CsaV3_1G031650/CsaV3_2G030300/CsaV3_1G006210/CsaV3_6G003960/CsaV3_5G011080/CsaV3_3G016620/CsaV3_2G017720/CsaV3_5G005600/CsaV3_7G006940/CsaV3_3G003710/CsaV3_2G002020/CsaV3_4G001520/CsaV3_5G037920/CsaV3_3G023680/CsaV3_7G029950/CsaV3_4G008480	CsaV3_6G006020/CsaV3_1G031650/CsaV3_2G030300/CsaV3_1G006210/CsaV3_6G003960/CsaV3_5G011080/CsaV3_3G016620/CsaV3_2G017720/CsaV3_5G005600/CsaV3_7G006940/CsaV3_3G003710/CsaV3_2G002020/CsaV3_4G001520/CsaV3_5G037920/CsaV3_3G023680/CsaV3_7G029950/CsaV3_4G008480	17
	MF	GO:0046527	glucosyltransferase activity	6/226	74/9662	0.0075574	0.157626	CsaV3_2G034770/CsaV3_5G020420/CsaV3_2G007980/CsaV3_3G048830/CsaV3_1G017280/CsaV3_3G011140	CsaV3_2G034770/CsaV3_5G020420/CsaV3_2G007980/CsaV3_3G048830/CsaV3_1G017280/CsaV3_3G011140	6
	MF	GO:0046983	protein dimerization activity	13/226	275/9662	0.0125132	0.205082	CsaV3_6G006020/CsaV3_7G025280/CsaV3_3G007090/CsaV3_2G030300/CsaV3_1G006210/CsaV3_2G030310/CsaV3_3G016620/CsaV3_5G005600/CsaV3_7G006940/CsaV3_1G009880/CsaV3_2G034540/CsaV3_1G014270/CsaV3_2G014750	CsaV3_6G006020/CsaV3_7G025280/CsaV3_3G007090/CsaV3_2G030300/CsaV3_1G006210/CsaV3_2G030310/CsaV3_3G016620/CsaV3_5G005600/CsaV3_7G006940/CsaV3_1G009880/CsaV3_2G034540/CsaV3_1G014270/CsaV3_2G014750	13
	MF	GO:0140110	transcription regulator activity	17/226	400/9662	0.012642	0.205082	CsaV3_6G006020/CsaV3_1G031650/CsaV3_2G030300/CsaV3_1G006210/CsaV3_6G003960/CsaV3_5G011080/CsaV3_3G016620/CsaV3_2G017720/CsaV3_5G005600/CsaV3_7G006940/CsaV3_3G003710/CsaV3_2G002020/CsaV3_4G001520/CsaV3_5G037920/CsaV3_3G023680/CsaV3_7G029950/CsaV3_4G008480	CsaV3_6G006020/CsaV3_1G031650/CsaV3_2G030300/CsaV3_1G006210/CsaV3_6G003960/CsaV3_5G011080/CsaV3_3G016620/CsaV3_2G017720/CsaV3_5G005600/CsaV3_7G006940/CsaV3_3G003710/CsaV3_2G002020/CsaV3_4G001520/CsaV3_5G037920/CsaV3_3G023680/CsaV3_7G029950/CsaV3_4G008480	17
	MF	GO:0016762	xyloglucan:xyloglucosyl transferase activity	3/226	23/9662	0.0158346	0.231184	CsaV3_2G007980/CsaV3_3G048830/CsaV3_1G017280	CsaV3_2G007980/CsaV3_3G048830/CsaV3_1G017280	3
	MF	GO:0016614	oxidoreductase activity, acting on CH-OH group of donors	8/226	149/9662	0.0236179	0.313474	CsaV3_5G003310/CsaV3_6G023960/CsaV3_6G024110/CsaV3_3G008180/CsaV3_1G037510/CsaV3_2G008210/CsaV3_3G042420/CsaV3_6G052530	CsaV3_5G003310/CsaV3_6G023960/CsaV3_6G024110/CsaV3_3G008180/CsaV3_1G037510/CsaV3_2G008210/CsaV3_3G042420/CsaV3_6G052530	8
	MF	GO:0008236	serine-type peptidase activity	6/226	103/9662	0.033557	0.376871	CsaV3_4G035180/CsaV3_3G046020/CsaV3_4G035160/CsaV3_1G023040/CsaV3_5G013700/CsaV3_6G051240	CsaV3_4G035180/CsaV3_3G046020/CsaV3_4G035160/CsaV3_1G023040/CsaV3_5G013700/CsaV3_6G051240	6
	MF	GO:0017171	serine hydrolase activity	6/226	103/9662	0.033557	0.376871	CsaV3_4G035180/CsaV3_3G046020/CsaV3_4G035160/CsaV3_1G023040/CsaV3_5G013700/CsaV3_6G051240	CsaV3_4G035180/CsaV3_3G046020/CsaV3_4G035160/CsaV3_1G023040/CsaV3_5G013700/CsaV3_6G051240	6
