# Supplementary material for: Phenotypic Characteristics and Transcriptome of Cucumber Male Flower Development Under Heat Stress
Source: Front Plant Sci. 2021 Oct 22;12:758976. doi: 10.3389/fpls.2021.758976 (PMC8570340; doi:10.3389/fpls.2021.758976)
Supplement: Supplementary file 1 [file Data_Sheet_1.zip › Supplement information/Supplemental_Table S4.xlsx]

## Sheet: Sheet1
Table S4 HSF and HSP genes detected by our RNA-seq.
ID	S1	S2	S3	S4	gene_description
HSF	NA	NA	NA	NA
CsaV3_2G001400	NA	NA	NA	NA	Heat shock transcription factor
CsaV3_2G002270	NA	down	down	NA	heat stress transcription factor C-1-like
CsaV3_7G027860	NA	down	down	down	Heat shock transcription factor
CsaV3_1G043540	NA	up	NA	NA	heat stress transcription factor B-4b-like
CsaV3_3G036820	NA	up	up	NA	heat stress transcription factor A-3
CsaV3_6G015610	NA	up	down	NA	heat stress transcription factor A-4c-like
CsaV3_2G025510	NA	NA	down	NA	Heat shock transcription factor
CsaV3_3G012910	NA	NA	down	NA	heat stress transcription factor A-6b
HSP
CsaV3_7G008210	down	NA	up	NA	Heat-shock protein
CsaV3_1G038710	down	NA	NA	NA	Heat shock protein, putative
CsaV3_1G038690	down	NA	NA	NA	Heat shock protein, putative
CsaV3_5G026450	down	NA	NA	NA	Heat shock 70 kDa protein
CsaV3_1G035830	down	NA	down	down	18.5 kDa class I heat shock protein-like
CsaV3_5G008700	up	NA	NA	NA	Class I heat shock protein
CsaV3_1G035810	down	NA	NA	NA	17.5 kDa class I heat shock protein-like
CsaV3_1G010860	up	NA	up	NA	15.4 kDa class V heat shock protein
CsaV3_5G008780	up	NA	NA	NA	Class I heat shock protein
CsaV3_6G001540	down	NA	NA	NA	Class I heat shock protein
CsaV3_5G008760	up	NA	up	NA	Class I heat shock protein
CsaV3_3G002770	NA	up	NA	NA	Heat-shock protein, putative
CsaV3_4G025700	NA	up	NA	NA	Class I heat shock protein
CsaV3_3G034760	NA	down	NA	NA	Heat shock protein DnaJ, cysteine-rich domain-containing protein
CsaV3_4G035900	NA	NA	up	NA	17.9 kDa class II heat shock protein-like
CsaV3_3G034400	NA	NA	up	NA	Class I heat shock protein
CsaV3_6G009480	NA	NA	NA	up	Heat shock protein 90
CsaV3_5G030610	NA	NA	NA	down	Small heat shock protein
