# Supplementary material for: Phenotypic Characteristics and Transcriptome of Cucumber Male Flower Development Under Heat Stress
Source: Front Plant Sci. 2021 Oct 22;12:758976. doi: 10.3389/fpls.2021.758976 (PMC8570340; doi:10.3389/fpls.2021.758976)
Supplement: Supplementary file 1 [file Data_Sheet_1.zip › Supplement information/Supplemental_Table S5 .xlsx]

## Sheet: ALL
Stage	Category	GOID	Description	GeneRatio	BgRatio	pvalue	geneID
S1	BP	GO:0009607	response to biotic stimulus	15/407	40/6137	1.41874e-08	CsaV3_3G015750/CsaV3_5G014860/CsaV3_3G015760/CsaV3_3G021490/CsaV3_5G015140/CsaV3_5G014810/CsaV3_3G015780/CsaV3_5G014790/CsaV3_3G021480/CsaV3_7G030280/CsaV3_2G004090/CsaV3_5G014980/CsaV3_3G021380/CsaV3_3G006040/CsaV3_5G015060
	BP	GO:0006952	defense response	17/407	61/6137	2.37549e-07	CsaV3_3G015750/CsaV3_5G014860/CsaV3_3G015760/CsaV3_3G021490/CsaV3_5G015140/CsaV3_5G014810/CsaV3_3G015780/CsaV3_5G014790/CsaV3_3G021480/CsaV3_7G030280/CsaV3_1G012950/CsaV3_6G031400/CsaV3_2G004090/CsaV3_5G014980/CsaV3_3G021380/CsaV3_3G006040/CsaV3_5G015060
	BP	GO:0006950	response to stress	36/407	267/6137	2.83351e-05	CsaV3_3G015750/CsaV3_1G038690/CsaV3_5G014860/CsaV3_3G015760/CsaV3_1G038710/CsaV3_3G021490/CsaV3_5G015140/CsaV3_4G029960/CsaV3_5G014810/CsaV3_3G015780/CsaV3_6G021870/CsaV3_1G008260/CsaV3_6G019040/CsaV3_5G014790/CsaV3_4G023610/CsaV3_3G021480/CsaV3_3G012440/CsaV3_7G030280/CsaV3_1G012950/CsaV3_4G023620/CsaV3_6G031400/CsaV3_1G038400/CsaV3_2G004090/CsaV3_5G005000/CsaV3_5G014980/CsaV3_3G014720/CsaV3_3G0…
	BP	GO:0005975	carbohydrate metabolic process	38/407	402/6137	0.0154217	CsaV3_1G031420/CsaV3_1G036000/CsaV3_4G001060/CsaV3_6G038030/CsaV3_7G031000/CsaV3_5G037890/CsaV3_3G004850/CsaV3_5G005260/CsaV3_6G045560/CsaV3_3G007460/CsaV3_6G003480/CsaV3_2G001660/CsaV3_5G005550/CsaV3_3G004880/CsaV3_1G046070/CsaV3_6G039220/CsaV3_3G004100/CsaV3_3G022670/CsaV3_1G002220/CsaV3_1G042490/CsaV3_7G029570/CsaV3_5G034260/CsaV3_5G000830/CsaV3_5G002300/CsaV3_4G031240/novel.1042/novel.972/Csa…
	BP	GO:0055085	transmembrane transport	38/407	407/6137	0.0184933	CsaV3_4G004100/CsaV3_4G035980/CsaV3_7G028990/CsaV3_5G030540/CsaV3_5G023870/CsaV3_1G036370/CsaV3_6G048430/CsaV3_1G036520/CsaV3_5G029650/CsaV3_6G038210/CsaV3_5G040020/CsaV3_2G009640/CsaV3_3G013450/CsaV3_3G012130/CsaV3_7G023350/CsaV3_7G003640/CsaV3_5G006030/CsaV3_6G049720/CsaV3_3G045980/CsaV3_5G031350/CsaV3_7G023030/CsaV3_4G035040/novel.667/CsaV3_7G023370/CsaV3_3G003380/CsaV3_2G031360/CsaV3_6G050260…
	BP	GO:0006979	response to oxidative stress	10/407	74/6137	0.0232857	CsaV3_4G029960/CsaV3_6G021870/CsaV3_1G008260/CsaV3_6G019040/CsaV3_4G023610/CsaV3_4G023620/CsaV3_5G005000/CsaV3_7G022880/CsaV3_7G006370/CsaV3_6G043090
	CC	GO:0005576	extracellular region	6/131	34/2192	0.0136576	CsaV3_1G031420/novel.842/CsaV3_6G038030/CsaV3_3G036070/CsaV3_1G020800/CsaV3_5G037570
	CC	GO:0071944	cell periphery	12/131	106/2192	0.021661	CsaV3_1G031420/CsaV3_7G026220/CsaV3_6G038030/CsaV3_5G024390/CsaV3_5G006610/CsaV3_5G028290/CsaV3_5G037170/CsaV3_3G036070/CsaV3_6G041070/CsaV3_3G014870/CsaV3_1G020800/CsaV3_6G041090
	CC	GO:0000145	exocyst	4/131	21/2192	0.032959	CsaV3_5G024390/CsaV3_5G006610/CsaV3_6G041070/CsaV3_6G041090
	CC	GO:0005938	cell cortex	4/131	21/2192	0.032959	CsaV3_5G024390/CsaV3_5G006610/CsaV3_6G041070/CsaV3_6G041090
	CC	GO:0044448	cell cortex part	4/131	21/2192	0.032959	CsaV3_5G024390/CsaV3_5G006610/CsaV3_6G041070/CsaV3_6G041090
	CC	GO:0099568	cytoplasmic region	4/131	21/2192	0.032959	CsaV3_5G024390/CsaV3_5G006610/CsaV3_6G041070/CsaV3_6G041090
	CC	GO:0005618	cell wall	8/131	65/2192	0.0370162	CsaV3_1G031420/CsaV3_7G026220/CsaV3_6G038030/CsaV3_5G028290/CsaV3_5G037170/CsaV3_3G036070/CsaV3_3G014870/CsaV3_1G020800
	CC	GO:0030312	external encapsulating structure	8/131	65/2192	0.0370162	CsaV3_1G031420/CsaV3_7G026220/CsaV3_6G038030/CsaV3_5G028290/CsaV3_5G037170/CsaV3_3G036070/CsaV3_3G014870/CsaV3_1G020800
	CC	GO:0048046	apoplast	4/131	23/2192	0.0444812	CsaV3_1G031420/CsaV3_6G038030/CsaV3_3G036070/CsaV3_1G020800
	CC	GO:0099023	tethering complex	4/131	23/2192	0.0444812	CsaV3_5G024390/CsaV3_5G006610/CsaV3_6G041070/CsaV3_6G041090
	MF	GO:0020037	heme binding	38/541	276/9166	7.68235e-07	CsaV3_6G043630/CsaV3_2G014490/CsaV3_4G034800/CsaV3_3G018610/CsaV3_4G029960/CsaV3_6G021870/CsaV3_1G008260/CsaV3_6G019040/CsaV3_3G041420/CsaV3_1G001120/CsaV3_3G001940/CsaV3_6G042360/CsaV3_1G034470/CsaV3_4G023610/CsaV3_6G042390/CsaV3_6G045840/CsaV3_2G002660/CsaV3_6G042380/CsaV3_4G023620/CsaV3_5G003830/CsaV3_6G008980/CsaV3_1G000630/CsaV3_2G028920/CsaV3_5G005000/CsaV3_2G036320/CsaV3_3G044720/CsaV3_3G0…
	MF	GO:0046906	tetrapyrrole binding	38/541	279/9166	1.00974e-06	CsaV3_6G043630/CsaV3_2G014490/CsaV3_4G034800/CsaV3_3G018610/CsaV3_4G029960/CsaV3_6G021870/CsaV3_1G008260/CsaV3_6G019040/CsaV3_3G041420/CsaV3_1G001120/CsaV3_3G001940/CsaV3_6G042360/CsaV3_1G034470/CsaV3_4G023610/CsaV3_6G042390/CsaV3_6G045840/CsaV3_2G002660/CsaV3_6G042380/CsaV3_4G023620/CsaV3_5G003830/CsaV3_6G008980/CsaV3_1G000630/CsaV3_2G028920/CsaV3_5G005000/CsaV3_2G036320/CsaV3_3G044720/CsaV3_3G0…
	MF	GO:0016705	oxidoreductase activity, acting on paired donors, with incorporation or reduction of molecular oxygen	30/541	227/9166	2.55606e-05	CsaV3_6G043630/CsaV3_4G034800/CsaV3_3G041420/CsaV3_1G001120/CsaV3_3G001940/CsaV3_6G042360/CsaV3_1G034470/CsaV3_6G042390/CsaV3_6G045840/CsaV3_2G002660/CsaV3_6G042380/CsaV3_5G003830/CsaV3_6G008980/CsaV3_1G000630/CsaV3_2G028920/CsaV3_2G031710/CsaV3_2G036320/CsaV3_3G044720/CsaV3_3G017190/CsaV3_6G045890/CsaV3_1G007770/CsaV3_3G044650/CsaV3_3G044710/CsaV3_2G031080/CsaV3_4G010550/CsaV3_6G007230/CsaV3_6G0…
	MF	GO:0016702	oxidoreductase activity, acting on single donors with incorporation of molecular oxygen, incorporation of two atoms of oxygen	10/541	39/9166	6.32445e-05	CsaV3_4G023820/CsaV3_2G005360/CsaV3_4G023880/CsaV3_4G023920/CsaV3_4G023810/CsaV3_6G051790/CsaV3_4G023890/CsaV3_2G023210/CsaV3_2G006460/CsaV3_4G023830
	MF	GO:0051213	dioxygenase activity	10/541	41/9166	0.000100217	CsaV3_4G023820/CsaV3_2G005360/CsaV3_4G023880/CsaV3_4G023920/CsaV3_4G023810/CsaV3_6G051790/CsaV3_4G023890/CsaV3_2G023210/CsaV3_2G006460/CsaV3_4G023830
	MF	GO:0016701	oxidoreductase activity, acting on single donors with incorporation of molecular oxygen	11/541	50/9166	0.000124202	CsaV3_4G023820/CsaV3_2G005360/CsaV3_2G001660/CsaV3_4G023880/CsaV3_4G023920/CsaV3_4G023810/CsaV3_6G051790/CsaV3_4G023890/CsaV3_2G023210/CsaV3_2G006460/CsaV3_4G023830
	MF	GO:0004553	hydrolase activity, hydrolyzing O-glycosyl compounds	29/541	244/9166	0.000235386	CsaV3_1G031420/CsaV3_1G036000/CsaV3_6G038030/CsaV3_7G031000/CsaV3_5G037890/CsaV3_3G004850/CsaV3_5G005260/CsaV3_6G047720/CsaV3_6G003480/CsaV3_5G005550/CsaV3_3G004880/CsaV3_6G039220/CsaV3_3G004100/CsaV3_3G022670/CsaV3_1G042490/CsaV3_7G029570/CsaV3_5G034260/CsaV3_5G000830/CsaV3_5G002300/CsaV3_4G031240/novel.972/CsaV3_1G042530/CsaV3_3G031630/CsaV3_6G042220/CsaV3_3G043070/CsaV3_3G000830/CsaV3_3G036070…
	MF	GO:0005506	iron ion binding	27/541	221/9166	0.000245018	CsaV3_6G043630/CsaV3_4G034800/CsaV3_2G001660/CsaV3_3G041420/CsaV3_1G001120/CsaV3_3G001940/CsaV3_6G042360/CsaV3_1G034470/CsaV3_6G042390/CsaV3_6G045840/CsaV3_2G002660/CsaV3_6G042380/CsaV3_5G003830/CsaV3_6G008980/CsaV3_1G000630/CsaV3_2G028920/CsaV3_2G036320/CsaV3_3G044720/CsaV3_3G017190/CsaV3_6G045890/CsaV3_1G007770/CsaV3_3G044650/CsaV3_3G044710/CsaV3_4G010550/CsaV3_6G007540/CsaV3_2G035310/CsaV3_5G0…
	MF	GO:0016798	hydrolase activity, acting on glycosyl bonds	29/541	259/9166	0.000639375	CsaV3_1G031420/CsaV3_1G036000/CsaV3_6G038030/CsaV3_7G031000/CsaV3_5G037890/CsaV3_3G004850/CsaV3_5G005260/CsaV3_6G047720/CsaV3_6G003480/CsaV3_5G005550/CsaV3_3G004880/CsaV3_6G039220/CsaV3_3G004100/CsaV3_3G022670/CsaV3_1G042490/CsaV3_7G029570/CsaV3_5G034260/CsaV3_5G000830/CsaV3_5G002300/CsaV3_4G031240/novel.972/CsaV3_1G042530/CsaV3_3G031630/CsaV3_6G042220/CsaV3_3G043070/CsaV3_3G000830/CsaV3_3G036070…
	MF	GO:0005215	transporter activity	45/541	470/9166	0.000816267	CsaV3_4G004100/CsaV3_7G028990/CsaV3_3G028490/CsaV3_3G010210/CsaV3_1G042330/CsaV3_5G030540/CsaV3_5G023870/CsaV3_1G036370/CsaV3_6G048430/CsaV3_1G036520/CsaV3_2G034610/CsaV3_3G039930/CsaV3_6G038210/CsaV3_1G002120/CsaV3_5G040020/CsaV3_2G009640/CsaV3_3G013450/CsaV3_3G012130/CsaV3_7G023350/CsaV3_7G032820/CsaV3_7G003640/CsaV3_5G006030/CsaV3_6G049720/CsaV3_3G045980/CsaV3_3G042000/CsaV3_7G023030/CsaV3_2G0…
	MF	GO:0016758	transferase activity, transferring hexosyl groups	26/541	237/9166	0.00161365	CsaV3_1G031420/CsaV3_4G032430/CsaV3_4G032410/CsaV3_6G037520/CsaV3_4G001060/CsaV3_6G038030/CsaV3_7G008380/CsaV3_3G036340/CsaV3_5G008720/CsaV3_4G028950/CsaV3_5G039400/CsaV3_3G027450/novel.1042/CsaV3_6G001530/CsaV3_3G047570/CsaV3_7G008180/CsaV3_6G014190/CsaV3_3G019550/CsaV3_7G003440/CsaV3_7G006620/CsaV3_3G036070/CsaV3_5G028850/CsaV3_7G008420/CsaV3_3G008220/CsaV3_1G020800/CsaV3_7G002840
	MF	GO:0022857	transmembrane transporter activity	35/541	359/9166	0.00225253	CsaV3_4G004100/CsaV3_7G028990/CsaV3_3G028490/CsaV3_5G030540/CsaV3_5G023870/CsaV3_1G036370/CsaV3_6G048430/CsaV3_1G036520/CsaV3_6G038210/CsaV3_5G040020/CsaV3_2G009640/CsaV3_3G013450/CsaV3_3G012130/CsaV3_7G023350/CsaV3_7G032820/CsaV3_7G003640/CsaV3_5G006030/CsaV3_6G049720/CsaV3_3G045980/CsaV3_7G023030/CsaV3_2G010040/CsaV3_7G023370/CsaV3_6G050260/CsaV3_UNG052430/CsaV3_3G016800/CsaV3_2G033440/CsaV3_2G…
	MF	GO:0016757	transferase activity, transferring glycosyl groups	29/541	295/9166	0.00462953	CsaV3_1G031420/CsaV3_4G032430/CsaV3_4G032410/CsaV3_6G037520/CsaV3_4G001060/CsaV3_6G038030/CsaV3_7G008380/CsaV3_3G036340/CsaV3_5G008720/CsaV3_4G028950/CsaV3_6G000050/CsaV3_5G039400/CsaV3_2G005230/CsaV3_3G027450/novel.1042/CsaV3_6G001530/CsaV3_3G047570/CsaV3_7G008180/CsaV3_6G014190/CsaV3_3G019550/CsaV3_7G003440/CsaV3_3G009420/CsaV3_7G006620/CsaV3_3G036070/CsaV3_5G028850/CsaV3_7G008420/CsaV3_3G00822…
	MF	GO:0004650	polygalacturonase activity	7/541	37/9166	0.00524965	CsaV3_7G031000/CsaV3_5G037890/CsaV3_6G039220/CsaV3_4G031240/novel.972/CsaV3_3G031630/CsaV3_2G024660
	MF	GO:0004252	serine-type endopeptidase activity	9/541	57/9166	0.0057673	CsaV3_7G032490/CsaV3_5G008510/CsaV3_5G008500/CsaV3_5G008530/CsaV3_1G023040/CsaV3_6G051240/CsaV3_1G015340/CsaV3_3G034860/CsaV3_3G028410
	MF	GO:0051082	unfolded protein binding	6/541	33/9166	0.0116336	CsaV3_1G038690/CsaV3_1G038710/CsaV3_6G050390/CsaV3_4G028140/CsaV3_6G037470/CsaV3_3G011080
	MF	GO:0016684	oxidoreductase activity, acting on peroxide as acceptor	11/541	87/9166	0.0129796	CsaV3_4G029960/CsaV3_6G021870/CsaV3_1G008260/CsaV3_6G019040/CsaV3_3G015450/CsaV3_4G023610/CsaV3_4G023620/CsaV3_5G005000/CsaV3_7G022880/CsaV3_7G006370/CsaV3_6G043090
	MF	GO:0010333	terpene synthase activity	4/541	17/9166	0.0154301	CsaV3_2G017870/CsaV3_3G003660/CsaV3_1G011420/CsaV3_3G002840
	MF	GO:0016209	antioxidant activity	11/541	91/9166	0.0177709	CsaV3_4G029960/CsaV3_6G021870/CsaV3_1G008260/CsaV3_6G019040/CsaV3_3G015450/CsaV3_4G023610/CsaV3_4G023620/CsaV3_5G005000/CsaV3_7G022880/CsaV3_7G006370/CsaV3_6G043090
	MF	GO:0004857	enzyme inhibitor activity	9/541	70/9166	0.0212375	CsaV3_7G026220/CsaV3_2G024840/CsaV3_3G012440/CsaV3_5G028290/CsaV3_5G037170/CsaV3_5G031330/CsaV3_4G001290/CsaV3_6G022330/CsaV3_3G014870
	MF	GO:0016838	carbon-oxygen lyase activity, acting on phosphates	4/541	19/9166	0.0228915	CsaV3_2G017870/CsaV3_3G003660/CsaV3_1G011420/CsaV3_3G002840
	MF	GO:1901681	sulfur compound binding	3/541	11/9166	0.0236323	CsaV3_4G026400/CsaV3_6G050730/CsaV3_4G026420
	MF	GO:0000287	magnesium ion binding	7/541	50/9166	0.0263872	CsaV3_2G017870/CsaV3_1G011420/CsaV3_4G026400/CsaV3_3G001540/CsaV3_3G002840/CsaV3_6G050730/CsaV3_4G026420
	MF	GO:0004601	peroxidase activity	10/541	85/9166	0.0274789	CsaV3_4G029960/CsaV3_6G021870/CsaV3_1G008260/CsaV3_6G019040/CsaV3_4G023610/CsaV3_4G023620/CsaV3_5G005000/CsaV3_7G022880/CsaV3_7G006370/CsaV3_6G043090
	MF	GO:0050660	flavin adenine dinucleotide binding	10/541	89/9166	0.0362924	CsaV3_6G052570/CsaV3_2G008160/CsaV3_7G033870/CsaV3_1G037510/CsaV3_6G052530/CsaV3_2G031710/CsaV3_4G017460/CsaV3_2G031080/CsaV3_6G007230/CsaV3_2G008150
	MF	GO:0016762	xyloglucan:xyloglucosyl transferase activity	4/541	23/9166	0.0434575	CsaV3_1G031420/CsaV3_6G038030/CsaV3_3G036070/CsaV3_1G020800
	Category	GOID	Description	GeneRatio	BgRatio	pvalue	geneID
S2	BP	GO:0005976	polysaccharide metabolic process	16/402	77/6067	3.29557e-05	CsaV3_1G020800/CsaV3_4G006790/CsaV3_6G007440/CsaV3_2G009180/CsaV3_4G032600/CsaV3_1G031420/CsaV3_6G038040/CsaV3_1G033150/CsaV3_6G038030/CsaV3_2G036170/CsaV3_5G031640/CsaV3_6G007450/CsaV3_4G001030/CsaV3_3G004100/CsaV3_1G031460/CsaV3_6G035560
	BP	GO:0006073	cellular glucan metabolic process	15/402	69/6067	3.31386e-05	CsaV3_1G020800/CsaV3_4G006790/CsaV3_6G007440/CsaV3_2G009180/CsaV3_4G032600/CsaV3_1G031420/CsaV3_6G038040/CsaV3_1G033150/CsaV3_6G038030/CsaV3_2G036170/CsaV3_5G031640/CsaV3_6G007450/CsaV3_4G001030/CsaV3_1G031460/CsaV3_6G035560
	BP	GO:0044042	glucan metabolic process	15/402	69/6067	3.31386e-05	CsaV3_1G020800/CsaV3_4G006790/CsaV3_6G007440/CsaV3_2G009180/CsaV3_4G032600/CsaV3_1G031420/CsaV3_6G038040/CsaV3_1G033150/CsaV3_6G038030/CsaV3_2G036170/CsaV3_5G031640/CsaV3_6G007450/CsaV3_4G001030/CsaV3_1G031460/CsaV3_6G035560
	BP	GO:0044264	cellular polysaccharide metabolic process	15/402	69/6067	3.31386e-05	CsaV3_1G020800/CsaV3_4G006790/CsaV3_6G007440/CsaV3_2G009180/CsaV3_4G032600/CsaV3_1G031420/CsaV3_6G038040/CsaV3_1G033150/CsaV3_6G038030/CsaV3_2G036170/CsaV3_5G031640/CsaV3_6G007450/CsaV3_4G001030/CsaV3_1G031460/CsaV3_6G035560
	BP	GO:0044262	cellular carbohydrate metabolic process	18/402	97/6067	5.34171e-05	CsaV3_1G040000/CsaV3_1G020800/CsaV3_4G006790/CsaV3_6G007440/CsaV3_2G009180/CsaV3_4G032600/CsaV3_1G031420/CsaV3_6G038040/CsaV3_1G033150/CsaV3_6G038030/CsaV3_2G036170/CsaV3_5G031640/CsaV3_6G007450/CsaV3_1G009520/CsaV3_4G001030/CsaV3_1G031460/CsaV3_6G035560/CsaV3_5G035080
	BP	GO:0009607	response to biotic stimulus	9/402	36/6067	0.00042469	CsaV3_5G015060/CsaV3_5G015030/CsaV3_5G015070/CsaV3_3G006040/CsaV3_2G004090/CsaV3_1G045200/CsaV3_3G021490/CsaV3_5G014770/CsaV3_5G014980
	BP	GO:0005975	carbohydrate metabolic process	42/402	397/6067	0.00143323	CsaV3_1G040000/CsaV3_1G020800/CsaV3_2G002480/CsaV3_1G036000/CsaV3_4G006790/CsaV3_6G007440/CsaV3_3G030180/CsaV3_2G009180/CsaV3_4G032600/CsaV3_1G031420/CsaV3_5G005550/CsaV3_6G038040/CsaV3_1G033150/CsaV3_6G038030/CsaV3_2G009410/CsaV3_2G036170/CsaV3_5G031640/CsaV3_6G022480/CsaV3_6G007450/CsaV3_1G009520/CsaV3_1G028650/CsaV3_5G002310/CsaV3_1G007040/CsaV3_1G040880/CsaV3_6G032510/CsaV3_5G000810/CsaV3_4G0…
	BP	GO:0006928	movement of cell or subcellular component	9/402	49/6067	0.00430673	CsaV3_1G004510/CsaV3_6G000140/CsaV3_3G004460/CsaV3_3G015910/CsaV3_4G022100/CsaV3_3G040260/CsaV3_2G025940/CsaV3_6G034290/CsaV3_3G000080
	BP	GO:0007018	microtubule-based movement	9/402	49/6067	0.00430673	CsaV3_1G004510/CsaV3_6G000140/CsaV3_3G004460/CsaV3_3G015910/CsaV3_4G022100/CsaV3_3G040260/CsaV3_2G025940/CsaV3_6G034290/CsaV3_3G000080
	BP	GO:0030243	cellulose metabolic process	7/402	37/6067	0.00967181	CsaV3_4G006790/CsaV3_6G007440/CsaV3_2G009180/CsaV3_1G033150/CsaV3_2G036170/CsaV3_6G007450/CsaV3_4G001030
	BP	GO:0030244	cellulose biosynthetic process	7/402	37/6067	0.00967181	CsaV3_4G006790/CsaV3_6G007440/CsaV3_2G009180/CsaV3_1G033150/CsaV3_2G036170/CsaV3_6G007450/CsaV3_4G001030
	BP	GO:0006950	response to stress	27/402	255/6067	0.00984228	CsaV3_4G005430/CsaV3_5G015060/CsaV3_4G023660/CsaV3_5G015030/CsaV3_5G015070/CsaV3_4G023630/CsaV3_2G035150/CsaV3_7G006370/CsaV3_2G024340/CsaV3_5G033540/CsaV3_3G047080/CsaV3_3G006040/CsaV3_3G012540/CsaV3_3G012440/CsaV3_4G000870/CsaV3_2G004090/CsaV3_1G045200/CsaV3_4G005460/CsaV3_3G021490/CsaV3_5G014770/CsaV3_3G000200/CsaV3_4G023640/CsaV3_5G013360/CsaV3_5G014980/CsaV3_1G038390/novel.178/CsaV3_3G042140
	BP	GO:0006952	defense response	9/402	56/6067	0.0105463	CsaV3_5G015060/CsaV3_5G015030/CsaV3_5G015070/CsaV3_3G006040/CsaV3_2G004090/CsaV3_1G045200/CsaV3_3G021490/CsaV3_5G014770/CsaV3_5G014980
	BP	GO:0000271	polysaccharide biosynthetic process	8/402	47/6067	0.0110936	CsaV3_4G006790/CsaV3_6G007440/CsaV3_2G009180/CsaV3_4G032600/CsaV3_1G033150/CsaV3_2G036170/CsaV3_6G007450/CsaV3_4G001030
	BP	GO:0009250	glucan biosynthetic process	8/402	47/6067	0.0110936	CsaV3_4G006790/CsaV3_6G007440/CsaV3_2G009180/CsaV3_4G032600/CsaV3_1G033150/CsaV3_2G036170/CsaV3_6G007450/CsaV3_4G001030
	BP	GO:0033692	cellular polysaccharide biosynthetic process	8/402	47/6067	0.0110936	CsaV3_4G006790/CsaV3_6G007440/CsaV3_2G009180/CsaV3_4G032600/CsaV3_1G033150/CsaV3_2G036170/CsaV3_6G007450/CsaV3_4G001030
	BP	GO:0051273	beta-glucan metabolic process	8/402	47/6067	0.0110936	CsaV3_4G006790/CsaV3_6G007440/CsaV3_2G009180/CsaV3_4G032600/CsaV3_1G033150/CsaV3_2G036170/CsaV3_6G007450/CsaV3_4G001030
	BP	GO:0051274	beta-glucan biosynthetic process	8/402	47/6067	0.0110936	CsaV3_4G006790/CsaV3_6G007440/CsaV3_2G009180/CsaV3_4G032600/CsaV3_1G033150/CsaV3_2G036170/CsaV3_6G007450/CsaV3_4G001030
	BP	GO:0006979	response to oxidative stress	10/402	68/6067	0.0133128	CsaV3_4G005430/CsaV3_4G023660/CsaV3_4G023630/CsaV3_2G035150/CsaV3_7G006370/CsaV3_2G024340/CsaV3_3G047080/CsaV3_4G023640/novel.178/CsaV3_3G042140
	BP	GO:0034637	cellular carbohydrate biosynthetic process	9/402	63/6067	0.0219351	CsaV3_4G006790/CsaV3_6G007440/CsaV3_2G009180/CsaV3_4G032600/CsaV3_1G033150/CsaV3_2G036170/CsaV3_6G007450/CsaV3_4G001030/CsaV3_5G035080
	BP	GO:0007017	microtubule-based process	9/402	64/6067	0.0240888	CsaV3_1G004510/CsaV3_6G000140/CsaV3_3G004460/CsaV3_3G015910/CsaV3_4G022100/CsaV3_3G040260/CsaV3_2G025940/CsaV3_6G034290/CsaV3_3G000080
	BP	GO:0006541	glutamine metabolic process	3/402	10/6067	0.0244153	CsaV3_3G021030/CsaV3_4G033060/CsaV3_4G033050
	BP	GO:0016051	carbohydrate biosynthetic process	9/402	70/6067	0.0402394	CsaV3_4G006790/CsaV3_6G007440/CsaV3_2G009180/CsaV3_4G032600/CsaV3_1G033150/CsaV3_2G036170/CsaV3_6G007450/CsaV3_4G001030/CsaV3_5G035080
	CC	GO:0005576	extracellular region	10/112	36/2186	6.89049e-06	CsaV3_1G020800/CsaV3_6G006950/CsaV3_1G031420/CsaV3_6G038040/CsaV3_6G038030/CsaV3_5G031640/novel.842/CsaV3_5G004260/CsaV3_1G031460/CsaV3_6G035560
	CC	GO:0048046	apoplast	7/112	22/2186	6.91752e-05	CsaV3_1G020800/CsaV3_1G031420/CsaV3_6G038040/CsaV3_6G038030/CsaV3_5G031640/CsaV3_1G031460/CsaV3_6G035560
	CC	GO:0005618	cell wall	11/112	63/2186	0.000251875	CsaV3_1G020800/CsaV3_1G031420/CsaV3_6G038040/CsaV3_4G005340/CsaV3_6G038030/CsaV3_5G028290/CsaV3_5G031640/CsaV3_3G009870/CsaV3_1G031460/CsaV3_6G035560/CsaV3_2G014800
	CC	GO:0030312	external encapsulating structure	11/112	63/2186	0.000251875	CsaV3_1G020800/CsaV3_1G031420/CsaV3_6G038040/CsaV3_4G005340/CsaV3_6G038030/CsaV3_5G028290/CsaV3_5G031640/CsaV3_3G009870/CsaV3_1G031460/CsaV3_6G035560/CsaV3_2G014800
	CC	GO:0071944	cell periphery	12/112	104/2186	0.00574277	CsaV3_1G020800/CsaV3_4G032600/CsaV3_1G031420/CsaV3_6G038040/CsaV3_4G005340/CsaV3_6G038030/CsaV3_5G028290/CsaV3_5G031640/CsaV3_3G009870/CsaV3_1G031460/CsaV3_6G035560/CsaV3_2G014800
	MF	GO:0004866	endopeptidase inhibitor activity	6/571	10/9078	1.01912e-05	CsaV3_1G007570/CsaV3_3G012540/CsaV3_3G012440/CsaV3_2G005020/CsaV3_2G005010/CsaV3_5G013360
	MF	GO:0030414	peptidase inhibitor activity	6/571	10/9078	1.01912e-05	CsaV3_1G007570/CsaV3_3G012540/CsaV3_3G012440/CsaV3_2G005020/CsaV3_2G005010/CsaV3_5G013360
	MF	GO:0061134	peptidase regulator activity	6/571	10/9078	1.01912e-05	CsaV3_1G007570/CsaV3_3G012540/CsaV3_3G012440/CsaV3_2G005020/CsaV3_2G005010/CsaV3_5G013360
	MF	GO:0061135	endopeptidase regulator activity	6/571	10/9078	1.01912e-05	CsaV3_1G007570/CsaV3_3G012540/CsaV3_3G012440/CsaV3_2G005020/CsaV3_2G005010/CsaV3_5G013360
	MF	GO:0004553	hydrolase activity, hydrolyzing O-glycosyl compounds	33/571	242/9078	1.93587e-05	CsaV3_1G020800/CsaV3_2G002480/CsaV3_3G015320/CsaV3_1G036000/CsaV3_3G030180/CsaV3_1G031420/CsaV3_5G005550/CsaV3_3G015080/CsaV3_6G038040/CsaV3_6G038030/CsaV3_2G009410/CsaV3_5G031640/CsaV3_6G022480/CsaV3_1G028650/CsaV3_5G002310/CsaV3_1G007040/CsaV3_1G040880/CsaV3_6G032510/CsaV3_5G000810/CsaV3_4G001150/CsaV3_7G021990/CsaV3_5G000830/CsaV3_3G022670/CsaV3_5G039830/CsaV3_7G002760/CsaV3_5G031490/CsaV3_3G0…
	MF	GO:0016798	hydrolase activity, acting on glycosyl bonds	34/571	259/9078	3.24905e-05	CsaV3_1G020800/CsaV3_2G002480/CsaV3_3G015320/CsaV3_1G036000/CsaV3_3G030180/CsaV3_1G031420/CsaV3_5G005550/CsaV3_3G015080/CsaV3_6G038040/CsaV3_6G038030/CsaV3_2G009410/CsaV3_5G033540/CsaV3_5G031640/CsaV3_6G022480/CsaV3_1G028650/CsaV3_5G002310/CsaV3_1G007040/CsaV3_1G040880/CsaV3_6G032510/CsaV3_5G000810/CsaV3_4G001150/CsaV3_7G021990/CsaV3_5G000830/CsaV3_3G022670/CsaV3_5G039830/CsaV3_7G002760/CsaV3_5G0…
	MF	GO:0020037	heme binding	34/571	259/9078	3.24905e-05	CsaV3_4G005430/CsaV3_4G007140/CsaV3_3G049380/CsaV3_4G023660/CsaV3_5G011160/CsaV3_3G039990/CsaV3_6G013150/CsaV3_4G023630/CsaV3_2G035150/CsaV3_1G006140/CsaV3_7G006370/CsaV3_2G024340/CsaV3_1G029710/CsaV3_1G008950/CsaV3_1G034470/CsaV3_3G020640/CsaV3_3G037130/CsaV3_3G047080/CsaV3_6G046880/CsaV3_7G008610/CsaV3_6G049160/CsaV3_6G045840/CsaV3_1G000630/CsaV3_3G001960/CsaV3_1G026620/CsaV3_2G014490/CsaV3_4G0…
	MF	GO:0046527	glucosyltransferase activity	15/571	73/9078	3.82139e-05	CsaV3_1G020800/CsaV3_4G006790/CsaV3_6G007440/CsaV3_2G009180/CsaV3_4G032600/CsaV3_1G031420/CsaV3_6G038040/CsaV3_1G033150/CsaV3_6G038030/CsaV3_2G036170/CsaV3_5G031640/CsaV3_6G007450/CsaV3_4G001030/CsaV3_1G031460/CsaV3_6G035560
	MF	GO:0046906	tetrapyrrole binding	34/571	262/9078	4.12784e-05	CsaV3_4G005430/CsaV3_4G007140/CsaV3_3G049380/CsaV3_4G023660/CsaV3_5G011160/CsaV3_3G039990/CsaV3_6G013150/CsaV3_4G023630/CsaV3_2G035150/CsaV3_1G006140/CsaV3_7G006370/CsaV3_2G024340/CsaV3_1G029710/CsaV3_1G008950/CsaV3_1G034470/CsaV3_3G020640/CsaV3_3G037130/CsaV3_3G047080/CsaV3_6G046880/CsaV3_7G008610/CsaV3_6G049160/CsaV3_6G045840/CsaV3_1G000630/CsaV3_3G001960/CsaV3_1G026620/CsaV3_2G014490/CsaV3_4G0…
	MF	GO:0003700	DNA binding transcription factor activity	41/571	352/9078	8.68256e-05	CsaV3_6G036510/CsaV3_1G039550/CsaV3_3G033350/CsaV3_7G025370/CsaV3_3G033000/CsaV3_4G028670/CsaV3_3G007180/CsaV3_7G027860/CsaV3_4G004210/CsaV3_3G036820/CsaV3_4G006480/CsaV3_3G008610/CsaV3_6G003510/CsaV3_4G001520/CsaV3_3G023680/CsaV3_6G003360/CsaV3_7G029760/CsaV3_2G002270/CsaV3_3G015290/CsaV3_4G028360/CsaV3_1G012490/CsaV3_6G044340/CsaV3_6G006020/CsaV3_2G032370/CsaV3_1G031650/CsaV3_3G021840/CsaV3_5G0…
	MF	GO:0016762	xyloglucan:xyloglucosyl transferase activity	7/571	22/9078	0.000278717	CsaV3_1G020800/CsaV3_1G031420/CsaV3_6G038040/CsaV3_6G038030/CsaV3_5G031640/CsaV3_1G031460/CsaV3_6G035560
	MF	GO:0140110	transcription regulator activity	41/571	376/9078	0.000362505	CsaV3_6G036510/CsaV3_1G039550/CsaV3_3G033350/CsaV3_7G025370/CsaV3_3G033000/CsaV3_4G028670/CsaV3_3G007180/CsaV3_7G027860/CsaV3_4G004210/CsaV3_3G036820/CsaV3_4G006480/CsaV3_3G008610/CsaV3_6G003510/CsaV3_4G001520/CsaV3_3G023680/CsaV3_6G003360/CsaV3_7G029760/CsaV3_2G002270/CsaV3_3G015290/CsaV3_4G028360/CsaV3_1G012490/CsaV3_6G044340/CsaV3_6G006020/CsaV3_2G032370/CsaV3_1G031650/CsaV3_3G021840/CsaV3_5G0…
	MF	GO:0016757	transferase activity, transferring glycosyl groups	33/571	292/9078	0.000722322	CsaV3_1G020800/CsaV3_4G032430/CsaV3_4G006790/CsaV3_5G031040/CsaV3_6G007440/CsaV3_3G036340/CsaV3_2G009180/CsaV3_6G000050/CsaV3_4G032600/CsaV3_1G031420/CsaV3_6G038040/CsaV3_1G033150/CsaV3_6G038030/CsaV3_2G036170/CsaV3_5G031980/CsaV3_3G005450/CsaV3_7G008180/CsaV3_5G031640/CsaV3_6G007450/CsaV3_3G008220/CsaV3_7G006630/CsaV3_6G044880/CsaV3_3G044870/CsaV3_4G001030/CsaV3_6G037520/CsaV3_5G037740/CsaV3_1G0…
	MF	GO:0016758	transferase activity, transferring hexosyl groups	28/571	235/9078	0.000792907	CsaV3_1G020800/CsaV3_4G032430/CsaV3_4G006790/CsaV3_5G031040/CsaV3_6G007440/CsaV3_3G036340/CsaV3_2G009180/CsaV3_4G032600/CsaV3_1G031420/CsaV3_6G038040/CsaV3_1G033150/CsaV3_6G038030/CsaV3_2G036170/CsaV3_7G008180/CsaV3_5G031640/CsaV3_6G007450/CsaV3_3G008220/CsaV3_7G006630/CsaV3_6G044880/CsaV3_4G001030/CsaV3_6G037520/CsaV3_5G037740/CsaV3_1G031540/CsaV3_1G031460/CsaV3_6G009280/CsaV3_6G044910/CsaV3_6G0…
	MF	GO:0043565	sequence-specific DNA binding	23/571	181/9078	0.000953114	CsaV3_6G036510/CsaV3_1G039550/CsaV3_3G033350/CsaV3_7G025370/CsaV3_3G033000/CsaV3_7G027860/CsaV3_3G036820/CsaV3_4G006480/CsaV3_3G008610/CsaV3_6G003360/CsaV3_7G029760/CsaV3_2G002270/CsaV3_3G015290/CsaV3_5G032330/CsaV3_2G002310/CsaV3_3G007750/CsaV3_1G043540/CsaV3_2G034600/CsaV3_2G034030/CsaV3_3G008170/CsaV3_2G017760/CsaV3_6G015610/CsaV3_2G001400
	MF	GO:0005506	iron ion binding	25/571	210/9078	0.00150471	CsaV3_1G040000/CsaV3_4G007140/CsaV3_3G049380/CsaV3_5G011160/CsaV3_3G039990/CsaV3_6G013150/CsaV3_1G006140/CsaV3_1G029710/CsaV3_1G008950/CsaV3_1G034470/CsaV3_3G020640/CsaV3_3G037130/CsaV3_6G046880/CsaV3_5G002520/CsaV3_7G008610/CsaV3_6G049160/CsaV3_6G045840/CsaV3_1G000630/CsaV3_3G001960/CsaV3_1G026620/CsaV3_6G042390/CsaV3_5G033440/CsaV3_1G014690/CsaV3_4G034860/CsaV3_3G044710
	MF	GO:0003777	microtubule motor activity	9/571	49/9078	0.00308503	CsaV3_1G004510/CsaV3_6G000140/CsaV3_3G004460/CsaV3_3G015910/CsaV3_4G022100/CsaV3_3G040260/CsaV3_2G025940/CsaV3_6G034290/CsaV3_3G000080
	MF	GO:0016759	cellulose synthase activity	7/571	33/9078	0.00381721	CsaV3_4G006790/CsaV3_6G007440/CsaV3_2G009180/CsaV3_1G033150/CsaV3_2G036170/CsaV3_6G007450/CsaV3_4G001030
	MF	GO:0016760	cellulose synthase (UDP-forming) activity	7/571	33/9078	0.00381721	CsaV3_4G006790/CsaV3_6G007440/CsaV3_2G009180/CsaV3_1G033150/CsaV3_2G036170/CsaV3_6G007450/CsaV3_4G001030
	MF	GO:0016705	oxidoreductase activity, acting on paired donors, with incorporation or reduction of molecular oxygen	24/571	217/9078	0.00485777	CsaV3_4G007140/CsaV3_3G049380/CsaV3_5G011160/CsaV3_3G039990/CsaV3_6G013150/CsaV3_1G006140/CsaV3_1G029710/CsaV3_1G008950/CsaV3_1G034470/CsaV3_3G020640/CsaV3_3G037130/CsaV3_6G046880/CsaV3_6G030990/CsaV3_7G008610/CsaV3_6G049160/CsaV3_6G045840/CsaV3_1G000630/CsaV3_3G001960/CsaV3_1G026620/CsaV3_6G042390/CsaV3_5G033440/CsaV3_1G014690/CsaV3_4G034860/CsaV3_3G044710
	MF	GO:0016702	oxidoreductase activity, acting on single donors with incorporation of molecular oxygen, incorporation of two atoms of oxygen	7/571	36/9078	0.0063345	CsaV3_7G034390/CsaV3_6G051790/CsaV3_4G007760/CsaV3_2G005360/CsaV3_4G023820/CsaV3_4G023910/CsaV3_1G032340
	MF	GO:0003774	motor activity	9/571	55/9078	0.00683096	CsaV3_1G004510/CsaV3_6G000140/CsaV3_3G004460/CsaV3_3G015910/CsaV3_4G022100/CsaV3_3G040260/CsaV3_2G025940/CsaV3_6G034290/CsaV3_3G000080
	MF	GO:0005507	copper ion binding	8/571	46/9078	0.00727621	CsaV3_1G010660/CsaV3_5G003790/CsaV3_4G026030/CsaV3_3G034810/CsaV3_6G045670/CsaV3_5G003960/CsaV3_6G002020/CsaV3_6G038150
	MF	GO:0008017	microtubule binding	9/571	56/9078	0.00769848	CsaV3_1G004510/CsaV3_6G000140/CsaV3_3G004460/CsaV3_3G015910/CsaV3_4G022100/CsaV3_3G040260/CsaV3_2G025940/CsaV3_6G034290/CsaV3_3G000080
	MF	GO:0016701	oxidoreductase activity, acting on single donors with incorporation of molecular oxygen	8/571	47/9078	0.0082993	CsaV3_1G040000/CsaV3_7G034390/CsaV3_6G051790/CsaV3_4G007760/CsaV3_2G005360/CsaV3_4G023820/CsaV3_4G023910/CsaV3_1G032340
	MF	GO:0051213	dioxygenase activity	7/571	38/9078	0.00859102	CsaV3_7G034390/CsaV3_6G051790/CsaV3_4G007760/CsaV3_2G005360/CsaV3_4G023820/CsaV3_4G023910/CsaV3_1G032340
	MF	GO:0004601	peroxidase activity	11/571	79/9078	0.0101102	CsaV3_4G005430/CsaV3_4G023660/CsaV3_4G023630/CsaV3_2G035150/CsaV3_7G006370/CsaV3_2G024340/CsaV3_3G043480/CsaV3_3G047080/CsaV3_4G023640/novel.178/CsaV3_3G042140
	MF	GO:0050660	flavin adenine dinucleotide binding	12/571	90/9078	0.0103738	CsaV3_1G042760/CsaV3_6G021710/CsaV3_1G037520/CsaV3_6G052540/CsaV3_6G052530/novel.272/CsaV3_2G008160/CsaV3_1G040510/CsaV3_1G013230/CsaV3_1G037050/CsaV3_4G017460/CsaV3_4G014900
	MF	GO:0015631	tubulin binding	9/571	59/9078	0.0108088	CsaV3_1G004510/CsaV3_6G000140/CsaV3_3G004460/CsaV3_3G015910/CsaV3_4G022100/CsaV3_3G040260/CsaV3_2G025940/CsaV3_6G034290/CsaV3_3G000080
	MF	GO:0035251	UDP-glucosyltransferase activity	8/571	50/9078	0.0120174	CsaV3_4G006790/CsaV3_6G007440/CsaV3_2G009180/CsaV3_4G032600/CsaV3_1G033150/CsaV3_2G036170/CsaV3_6G007450/CsaV3_4G001030
	MF	GO:0016684	oxidoreductase activity, acting on peroxide as acceptor	11/571	81/9078	0.0121179	CsaV3_4G005430/CsaV3_4G023660/CsaV3_4G023630/CsaV3_2G035150/CsaV3_7G006370/CsaV3_2G024340/CsaV3_3G043480/CsaV3_3G047080/CsaV3_4G023640/novel.178/CsaV3_3G042140
	MF	GO:0016209	antioxidant activity	11/571	85/9078	0.0170277	CsaV3_4G005430/CsaV3_4G023660/CsaV3_4G023630/CsaV3_2G035150/CsaV3_7G006370/CsaV3_2G024340/CsaV3_3G043480/CsaV3_3G047080/CsaV3_4G023640/novel.178/CsaV3_3G042140
	MF	GO:0015298	solute:cation antiporter activity	5/571	28/9078	0.0285062	CsaV3_1G036520/CsaV3_6G005700/CsaV3_4G006270/CsaV3_4G024790/CsaV3_4G006290
	MF	GO:0015299	solute:proton antiporter activity	5/571	28/9078	0.0285062	CsaV3_1G036520/CsaV3_6G005700/CsaV3_4G006270/CsaV3_4G024790/CsaV3_4G006290
	MF	GO:0017111	nucleoside-triphosphatase activity	23/571	241/9078	0.0295397	CsaV3_2G014330/novel.416/CsaV3_3G037060/CsaV3_7G024720/CsaV3_1G013390/CsaV3_1G004510/CsaV3_3G032050/CsaV3_1G002210/CsaV3_3G017610/CsaV3_6G000140/CsaV3_3G004460/CsaV3_2G036190/CsaV3_3G015910/CsaV3_3G049560/CsaV3_4G022100/CsaV3_3G040260/CsaV3_2G025940/novel.1028/CsaV3_6G034290/CsaV3_7G033300/CsaV3_4G037380/CsaV3_3G000080/CsaV3_6G040470
	MF	GO:0016462	pyrophosphatase activity	23/571	247/9078	0.0376662	CsaV3_2G014330/novel.416/CsaV3_3G037060/CsaV3_7G024720/CsaV3_1G013390/CsaV3_1G004510/CsaV3_3G032050/CsaV3_1G002210/CsaV3_3G017610/CsaV3_6G000140/CsaV3_3G004460/CsaV3_2G036190/CsaV3_3G015910/CsaV3_3G049560/CsaV3_4G022100/CsaV3_3G040260/CsaV3_2G025940/novel.1028/CsaV3_6G034290/CsaV3_7G033300/CsaV3_4G037380/CsaV3_3G000080/CsaV3_6G040470
	MF	GO:0015297	antiporter activity	9/571	74/9078	0.0416119	CsaV3_1G036520/CsaV3_6G005700/CsaV3_4G006270/CsaV3_1G004190/CsaV3_6G023870/CsaV3_4G024790/CsaV3_2G008060/CsaV3_4G006290/CsaV3_2G030540
	MF	GO:0005085	guanyl-nucleotide exchange factor activity	3/571	13/9078	0.0441087	CsaV3_3G034450/CsaV3_3G025010/CsaV3_6G001490
	MF	GO:0016818	hydrolase activity, acting on acid anhydrides, in phosphorus-containing anhydrides	23/571	252/9078	0.0456211	CsaV3_2G014330/novel.416/CsaV3_3G037060/CsaV3_7G024720/CsaV3_1G013390/CsaV3_1G004510/CsaV3_3G032050/CsaV3_1G002210/CsaV3_3G017610/CsaV3_6G000140/CsaV3_3G004460/CsaV3_2G036190/CsaV3_3G015910/CsaV3_3G049560/CsaV3_4G022100/CsaV3_3G040260/CsaV3_2G025940/novel.1028/CsaV3_6G034290/CsaV3_7G033300/CsaV3_4G037380/CsaV3_3G000080/CsaV3_6G040470
	MF	GO:0016817	hydrolase activity, acting on acid anhydrides	23/571	253/9078	0.0473489	CsaV3_2G014330/novel.416/CsaV3_3G037060/CsaV3_7G024720/CsaV3_1G013390/CsaV3_1G004510/CsaV3_3G032050/CsaV3_1G002210/CsaV3_3G017610/CsaV3_6G000140/CsaV3_3G004460/CsaV3_2G036190/CsaV3_3G015910/CsaV3_3G049560/CsaV3_4G022100/CsaV3_3G040260/CsaV3_2G025940/novel.1028/CsaV3_6G034290/CsaV3_7G033300/CsaV3_4G037380/CsaV3_3G000080/CsaV3_6G040470
	Category	GOID	Description	GeneRatio	BgRatio	pvalue	geneID
S3	BP	GO:0005976	polysaccharide metabolic process	18/472	77/6010	1.95003e-05	CsaV3_1G020800/novel.484/CsaV3_6G007440/CsaV3_6G038030/CsaV3_4G006820/CsaV3_3G011140/CsaV3_3G002150/novel.485/CsaV3_1G031430/CsaV3_7G003920/CsaV3_5G031640/CsaV3_1G017280/CsaV3_4G001060/CsaV3_1G017270/CsaV3_1G031460/CsaV3_2G012230/CsaV3_1G031420/CsaV3_3G036070
	BP	GO:0006073	cellular glucan metabolic process	16/472	69/6010	6.26542e-05	CsaV3_1G020800/novel.484/CsaV3_6G007440/CsaV3_6G038030/CsaV3_4G006820/CsaV3_3G011140/novel.485/CsaV3_1G031430/CsaV3_7G003920/CsaV3_5G031640/CsaV3_1G017280/CsaV3_4G001060/CsaV3_1G017270/CsaV3_1G031460/CsaV3_1G031420/CsaV3_3G036070
	BP	GO:0044042	glucan metabolic process	16/472	69/6010	6.26542e-05	CsaV3_1G020800/novel.484/CsaV3_6G007440/CsaV3_6G038030/CsaV3_4G006820/CsaV3_3G011140/novel.485/CsaV3_1G031430/CsaV3_7G003920/CsaV3_5G031640/CsaV3_1G017280/CsaV3_4G001060/CsaV3_1G017270/CsaV3_1G031460/CsaV3_1G031420/CsaV3_3G036070
	BP	GO:0044264	cellular polysaccharide metabolic process	16/472	69/6010	6.26542e-05	CsaV3_1G020800/novel.484/CsaV3_6G007440/CsaV3_6G038030/CsaV3_4G006820/CsaV3_3G011140/novel.485/CsaV3_1G031430/CsaV3_7G003920/CsaV3_5G031640/CsaV3_1G017280/CsaV3_4G001060/CsaV3_1G017270/CsaV3_1G031460/CsaV3_1G031420/CsaV3_3G036070
	BP	GO:0044262	cellular carbohydrate metabolic process	18/472	97/6010	0.000457687	CsaV3_1G020800/novel.484/CsaV3_1G040000/CsaV3_6G007440/CsaV3_6G038030/CsaV3_4G006820/CsaV3_3G011140/novel.485/CsaV3_1G031430/CsaV3_7G003920/CsaV3_UNG190490/CsaV3_5G031640/CsaV3_1G017280/CsaV3_4G001060/CsaV3_1G017270/CsaV3_1G031460/CsaV3_1G031420/CsaV3_3G036070
	BP	GO:0009607	response to biotic stimulus	10/472	38/6010	0.000514125	CsaV3_3G015780/CsaV3_3G015770/CsaV3_5G015030/CsaV3_5G015060/CsaV3_5G015070/CsaV3_1G045200/CsaV3_3G021490/CsaV3_3G021400/CsaV3_3G021480/CsaV3_5G014810
	BP	GO:0006952	defense response	12/472	57/6010	0.00129202	CsaV3_3G015780/CsaV3_3G015770/CsaV3_5G015030/CsaV3_5G015060/CsaV3_5G015070/CsaV3_1G045200/CsaV3_3G021490/CsaV3_5G036400/CsaV3_3G021400/CsaV3_3G021480/CsaV3_5G014810/CsaV3_2G019810
	BP	GO:0006979	response to oxidative stress	13/472	68/6010	0.00209024	CsaV3_4G023630/CsaV3_4G005430/CsaV3_7G006200/CsaV3_4G029960/CsaV3_4G023610/CsaV3_6G047320/CsaV3_4G023640/CsaV3_4G023650/CsaV3_2G014160/CsaV3_5G005000/CsaV3_UNG223560/CsaV3_4G023590/CsaV3_7G006370
	BP	GO:0005975	carbohydrate metabolic process	45/472	395/6010	0.00631787	CsaV3_1G020800/novel.484/CsaV3_1G036000/CsaV3_2G002480/CsaV3_1G040000/CsaV3_2G016670/CsaV3_3G044550/CsaV3_6G007440/CsaV3_7G002760/CsaV3_1G040880/CsaV3_3G039800/CsaV3_6G038030/CsaV3_4G006820/CsaV3_3G011140/CsaV3_3G002150/novel.485/CsaV3_7G021990/CsaV3_5G031490/CsaV3_1G031430/CsaV3_7G003920/CsaV3_7G030290/CsaV3_1G028650/CsaV3_2G016560/CsaV3_UNG190490/CsaV3_5G031640/CsaV3_1G017280/CsaV3_1G042490/Csa…
	BP	GO:0032268	regulation of cellular protein metabolic process	4/472	13/6010	0.015161	CsaV3_5G024290/CsaV3_3G010070/CsaV3_6G006470/CsaV3_6G003670
	BP	GO:0051246	regulation of protein metabolic process	4/472	15/6010	0.0255381	CsaV3_5G024290/CsaV3_3G010070/CsaV3_6G006470/CsaV3_6G003670
	BP	GO:0006631	fatty acid metabolic process	8/472	48/6010	0.0316286	CsaV3_4G036210/CsaV3_1G009790/CsaV3_5G023610/CsaV3_5G002520/CsaV3_6G024070/CsaV3_3G010310/CsaV3_6G030990/CsaV3_6G023960
	BP	GO:0006629	lipid metabolic process	27/472	241/6010	0.0369349	CsaV3_7G033960/CsaV3_3G026730/CsaV3_4G036210/CsaV3_6G002500/CsaV3_1G006500/CsaV3_7G027580/CsaV3_1G009790/CsaV3_5G023610/CsaV3_5G002520/CsaV3_5G036350/CsaV3_6G043290/CsaV3_3G006930/CsaV3_4G034410/CsaV3_3G008180/CsaV3_UNG190490/CsaV3_6G024070/CsaV3_3G010310/CsaV3_2G028100/CsaV3_4G001650/CsaV3_6G042470/CsaV3_6G030990/CsaV3_5G035120/CsaV3_1G026780/CsaV3_2G028110/CsaV3_6G023960/CsaV3_UNG227790/CsaV3_2…
	CC	GO:0005576	extracellular region	13/152	30/2170	2.50503e-08	novel.842/CsaV3_1G020800/CsaV3_6G006950/CsaV3_6G038030/CsaV3_1G031430/CsaV3_7G003920/CsaV3_5G031640/CsaV3_1G017280/CsaV3_6G006860/CsaV3_1G017270/CsaV3_1G031460/CsaV3_1G031420/CsaV3_3G036070
	CC	GO:0048046	apoplast	10/152	22/2170	6.62609e-07	CsaV3_1G020800/CsaV3_6G038030/CsaV3_1G031430/CsaV3_7G003920/CsaV3_5G031640/CsaV3_1G017280/CsaV3_1G017270/CsaV3_1G031460/CsaV3_1G031420/CsaV3_3G036070
	CC	GO:0005618	cell wall	12/152	62/2170	0.000908706	CsaV3_1G020800/CsaV3_7G026200/CsaV3_6G038030/CsaV3_1G031430/CsaV3_7G003920/CsaV3_5G031640/CsaV3_1G017280/CsaV3_1G017270/CsaV3_4G007260/CsaV3_1G031460/CsaV3_1G031420/CsaV3_3G036070
	CC	GO:0030312	external encapsulating structure	12/152	62/2170	0.000908706	CsaV3_1G020800/CsaV3_7G026200/CsaV3_6G038030/CsaV3_1G031430/CsaV3_7G003920/CsaV3_5G031640/CsaV3_1G017280/CsaV3_1G017270/CsaV3_4G007260/CsaV3_1G031460/CsaV3_1G031420/CsaV3_3G036070
	CC	GO:0071944	cell periphery	13/152	103/2170	0.0248256	CsaV3_1G020800/CsaV3_7G026200/CsaV3_6G038030/CsaV3_1G031430/CsaV3_7G003920/CsaV3_5G031640/CsaV3_1G017280/CsaV3_6G041090/CsaV3_1G017270/CsaV3_4G007260/CsaV3_1G031460/CsaV3_1G031420/CsaV3_3G036070
	MF	GO:0016762	xyloglucan:xyloglucosyl transferase activity	10/651	22/9004	1.06174e-06	CsaV3_1G020800/CsaV3_6G038030/CsaV3_1G031430/CsaV3_7G003920/CsaV3_5G031640/CsaV3_1G017280/CsaV3_1G017270/CsaV3_1G031460/CsaV3_1G031420/CsaV3_3G036070
	MF	GO:0003700	DNA binding transcription factor activity	48/651	344/9004	6.69992e-06	CsaV3_3G018600/CsaV3_4G033470/CsaV3_6G036510/CsaV3_5G001400/CsaV3_7G031730/CsaV3_3G033000/CsaV3_6G052910/CsaV3_1G012520/CsaV3_3G016760/CsaV3_3G021980/CsaV3_5G023010/CsaV3_7G027860/CsaV3_3G008610/CsaV3_4G028670/CsaV3_1G039550/CsaV3_4G036610/CsaV3_4G034570/CsaV3_3G007750/CsaV3_7G008630/CsaV3_2G002270/CsaV3_1G041310/CsaV3_3G036820/CsaV3_7G005810/CsaV3_5G038820/CsaV3_2G025510/CsaV3_1G006210/CsaV3_5G0…
	MF	GO:0016798	hydrolase activity, acting on glycosyl bonds	38/651	254/9004	1.2687e-05	CsaV3_1G020800/CsaV3_1G036000/CsaV3_2G002480/CsaV3_2G016670/CsaV3_3G044550/CsaV3_7G002760/CsaV3_5G024290/CsaV3_1G040880/CsaV3_3G039800/CsaV3_6G038030/CsaV3_3G002150/CsaV3_7G021990/CsaV3_5G031490/CsaV3_1G031430/CsaV3_7G003920/CsaV3_7G030290/CsaV3_1G028650/CsaV3_2G016560/CsaV3_5G031640/CsaV3_1G017280/CsaV3_1G042490/CsaV3_6G032510/CsaV3_1G044820/CsaV3_6G031900/CsaV3_5G005550/CsaV3_1G017270/CsaV3_7G0…
	MF	GO:0004553	hydrolase activity, hydrolyzing O-glycosyl compounds	36/651	239/9004	1.84269e-05	CsaV3_1G020800/CsaV3_1G036000/CsaV3_2G002480/CsaV3_2G016670/CsaV3_3G044550/CsaV3_7G002760/CsaV3_1G040880/CsaV3_3G039800/CsaV3_6G038030/CsaV3_3G002150/CsaV3_7G021990/CsaV3_5G031490/CsaV3_1G031430/CsaV3_7G003920/CsaV3_7G030290/CsaV3_1G028650/CsaV3_2G016560/CsaV3_5G031640/CsaV3_1G017280/CsaV3_1G042490/CsaV3_6G032510/CsaV3_1G044820/CsaV3_6G031900/CsaV3_5G005550/CsaV3_1G017270/CsaV3_7G030570/CsaV3_4G0…
	MF	GO:0140110	transcription regulator activity	49/651	368/9004	1.95382e-05	CsaV3_3G018600/CsaV3_4G033470/CsaV3_6G036510/CsaV3_1G005240/CsaV3_5G001400/CsaV3_7G031730/CsaV3_3G033000/CsaV3_6G052910/CsaV3_1G012520/CsaV3_3G016760/CsaV3_3G021980/CsaV3_5G023010/CsaV3_7G027860/CsaV3_3G008610/CsaV3_4G028670/CsaV3_1G039550/CsaV3_4G036610/CsaV3_4G034570/CsaV3_3G007750/CsaV3_7G008630/CsaV3_2G002270/CsaV3_1G041310/CsaV3_3G036820/CsaV3_7G005810/CsaV3_5G038820/CsaV3_2G025510/CsaV3_1G0…
	MF	GO:0020037	heme binding	37/651	254/9004	3.00956e-05	CsaV3_1G044060/CsaV3_4G023630/CsaV3_4G005430/CsaV3_3G001930/CsaV3_4G034800/CsaV3_7G006200/CsaV3_6G013150/CsaV3_1G007770/CsaV3_4G029960/CsaV3_3G049380/CsaV3_3G044670/CsaV3_6G000610/CsaV3_5G030310/CsaV3_6G046880/CsaV3_3G020640/CsaV3_1G029710/CsaV3_4G028870/CsaV3_4G023610/CsaV3_3G008000/CsaV3_6G047320/CsaV3_4G007140/CsaV3_4G023640/CsaV3_3G009510/CsaV3_4G023650/CsaV3_2G014160/CsaV3_3G044700/CsaV3_2G0…
	MF	GO:0046906	tetrapyrrole binding	37/651	257/9004	3.90357e-05	CsaV3_1G044060/CsaV3_4G023630/CsaV3_4G005430/CsaV3_3G001930/CsaV3_4G034800/CsaV3_7G006200/CsaV3_6G013150/CsaV3_1G007770/CsaV3_4G029960/CsaV3_3G049380/CsaV3_3G044670/CsaV3_6G000610/CsaV3_5G030310/CsaV3_6G046880/CsaV3_3G020640/CsaV3_1G029710/CsaV3_4G028870/CsaV3_4G023610/CsaV3_3G008000/CsaV3_6G047320/CsaV3_4G007140/CsaV3_4G023640/CsaV3_3G009510/CsaV3_4G023650/CsaV3_2G014160/CsaV3_3G044700/CsaV3_2G0…
	MF	GO:0046527	glucosyltransferase activity	16/651	73/9004	5.00072e-05	CsaV3_1G020800/novel.484/CsaV3_6G007440/CsaV3_6G038030/CsaV3_4G006820/CsaV3_3G011140/novel.485/CsaV3_1G031430/CsaV3_7G003920/CsaV3_5G031640/CsaV3_1G017280/CsaV3_4G001060/CsaV3_1G017270/CsaV3_1G031460/CsaV3_1G031420/CsaV3_3G036070
	MF	GO:0005506	iron ion binding	26/651	205/9004	0.00345184	CsaV3_1G044060/CsaV3_3G001930/CsaV3_4G034800/CsaV3_1G040000/CsaV3_6G013150/CsaV3_1G007770/CsaV3_5G002520/CsaV3_3G049380/CsaV3_3G044670/CsaV3_6G000610/CsaV3_5G030310/CsaV3_6G046880/CsaV3_3G020640/CsaV3_1G029710/CsaV3_4G028870/CsaV3_3G008000/CsaV3_3G010310/CsaV3_4G007140/CsaV3_3G009510/CsaV3_3G044700/CsaV3_2G011650/CsaV3_3G044660/CsaV3_4G034860/CsaV3_3G044740/novel.542/CsaV3_6G000290
	MF	GO:0004601	peroxidase activity	13/651	79/9004	0.00407568	CsaV3_4G023630/CsaV3_4G005430/CsaV3_7G006200/CsaV3_4G029960/CsaV3_4G023610/CsaV3_6G047320/CsaV3_4G023640/CsaV3_4G023650/CsaV3_2G014160/CsaV3_5G005000/CsaV3_UNG223560/CsaV3_4G023590/CsaV3_7G006370
	MF	GO:0016684	oxidoreductase activity, acting on peroxide as acceptor	13/651	81/9004	0.00507657	CsaV3_4G023630/CsaV3_4G005430/CsaV3_7G006200/CsaV3_4G029960/CsaV3_4G023610/CsaV3_6G047320/CsaV3_4G023640/CsaV3_4G023650/CsaV3_2G014160/CsaV3_5G005000/CsaV3_UNG223560/CsaV3_4G023590/CsaV3_7G006370
	MF	GO:0016705	oxidoreductase activity, acting on paired donors, with incorporation or reduction of molecular oxygen	26/651	213/9004	0.00576205	CsaV3_1G044060/CsaV3_3G001930/CsaV3_4G034800/CsaV3_6G013150/CsaV3_1G007770/CsaV3_2G031080/CsaV3_3G049380/CsaV3_3G044670/CsaV3_6G012240/CsaV3_6G000610/CsaV3_5G030310/CsaV3_6G046880/CsaV3_3G020640/CsaV3_1G029710/CsaV3_4G028870/CsaV3_3G008000/CsaV3_4G007140/CsaV3_3G009510/CsaV3_3G044700/CsaV3_2G011650/CsaV3_6G030990/CsaV3_3G044660/CsaV3_4G034860/CsaV3_3G044740/novel.542/CsaV3_6G000290
	MF	GO:0016209	antioxidant activity	13/651	85/9004	0.00766632	CsaV3_4G023630/CsaV3_4G005430/CsaV3_7G006200/CsaV3_4G029960/CsaV3_4G023610/CsaV3_6G047320/CsaV3_4G023640/CsaV3_4G023650/CsaV3_2G014160/CsaV3_5G005000/CsaV3_UNG223560/CsaV3_4G023590/CsaV3_7G006370
	MF	GO:0016702	oxidoreductase activity, acting on single donors with incorporation of molecular oxygen, incorporation of two atoms of oxygen	7/651	34/9004	0.00964373	CsaV3_7G034390/CsaV3_4G023920/CsaV3_2G006440/CsaV3_4G023910/CsaV3_4G012050/novel.520/CsaV3_3G041620
	MF	GO:0016614	oxidoreductase activity, acting on CH-OH group of donors	17/651	127/9004	0.00975353	CsaV3_7G005980/CsaV3_1G042760/CsaV3_7G035320/CsaV3_3G011920/CsaV3_6G052540/CsaV3_1G037520/CsaV3_1G040500/CsaV3_2G008160/CsaV3_3G008180/CsaV3_6G024070/CsaV3_7G001060/CsaV3_1G037030/CsaV3_6G052530/CsaV3_UNG071590/CsaV3_1G013230/CsaV3_6G023960/CsaV3_1G037510
	MF	GO:0043565	sequence-specific DNA binding	22/651	181/9004	0.0110851	CsaV3_6G036510/CsaV3_3G033000/CsaV3_3G021980/CsaV3_7G027860/CsaV3_3G008610/CsaV3_1G039550/CsaV3_4G036610/CsaV3_4G034570/CsaV3_3G007750/CsaV3_2G002270/CsaV3_3G036820/CsaV3_5G038820/CsaV3_2G025510/CsaV3_4G003030/CsaV3_2G034600/CsaV3_3G007160/CsaV3_3G036660/CsaV3_7G035390/CsaV3_3G007560/CsaV3_3G012910/CsaV3_6G040320/CsaV3_6G042280
	MF	GO:0051213	dioxygenase activity	7/651	36/9004	0.0132041	CsaV3_7G034390/CsaV3_4G023920/CsaV3_2G006440/CsaV3_4G023910/CsaV3_4G012050/novel.520/CsaV3_3G041620
	MF	GO:0016701	oxidoreductase activity, acting on single donors with incorporation of molecular oxygen	8/651	45/9004	0.014178	CsaV3_7G034390/CsaV3_1G040000/CsaV3_4G023920/CsaV3_2G006440/CsaV3_4G023910/CsaV3_4G012050/novel.520/CsaV3_3G041620
	MF	GO:0005216	ion channel activity	8/651	48/9004	0.0205341	CsaV3_1G031180/CsaV3_2G035030/CsaV3_3G003830/CsaV3_3G028050/CsaV3_3G008110/CsaV3_4G033310/CsaV3_2G035020/CsaV3_3G047190
	MF	GO:0022838	substrate-specific channel activity	8/651	48/9004	0.0205341	CsaV3_1G031180/CsaV3_2G035030/CsaV3_3G003830/CsaV3_3G028050/CsaV3_3G008110/CsaV3_4G033310/CsaV3_2G035020/CsaV3_3G047190
	MF	GO:0004540	ribonuclease activity	5/651	23/9004	0.0219846	CsaV3_3G042650/CsaV3_5G032730/CsaV3_3G004960/CsaV3_7G003390/CsaV3_4G013380
	MF	GO:0050660	flavin adenine dinucleotide binding	12/651	87/9004	0.0220725	CsaV3_1G042760/CsaV3_2G031080/CsaV3_6G012240/CsaV3_3G011920/CsaV3_6G052540/CsaV3_1G037520/CsaV3_1G040500/CsaV3_2G008160/CsaV3_1G037030/CsaV3_6G052530/CsaV3_1G013230/CsaV3_1G037510
	MF	GO:0015267	channel activity	8/651	49/9004	0.0230418	CsaV3_1G031180/CsaV3_2G035030/CsaV3_3G003830/CsaV3_3G028050/CsaV3_3G008110/CsaV3_4G033310/CsaV3_2G035020/CsaV3_3G047190
	MF	GO:0022803	passive transmembrane transporter activity	8/651	49/9004	0.0230418	CsaV3_1G031180/CsaV3_2G035030/CsaV3_3G003830/CsaV3_3G028050/CsaV3_3G008110/CsaV3_4G033310/CsaV3_2G035020/CsaV3_3G047190
	MF	GO:0016759	cellulose synthase activity	6/651	33/9004	0.0288756	novel.484/CsaV3_6G007440/CsaV3_4G006820/CsaV3_3G011140/novel.485/CsaV3_4G001060
	MF	GO:0016760	cellulose synthase (UDP-forming) activity	6/651	33/9004	0.0288756	novel.484/CsaV3_6G007440/CsaV3_4G006820/CsaV3_3G011140/novel.485/CsaV3_4G001060
	MF	GO:0016891	endoribonuclease activity, producing 5'-phosphomonoesters	3/651	10/9004	0.0307604	CsaV3_3G004960/CsaV3_7G003390/CsaV3_4G013380
	MF	GO:0016893	endonuclease activity, active with either ribo- or deoxyribonucleic acids and producing 5'-phosphomonoesters	3/651	10/9004	0.0307604	CsaV3_3G004960/CsaV3_7G003390/CsaV3_4G013380
	MF	GO:0016758	transferase activity, transferring hexosyl groups	25/651	237/9004	0.0358071	CsaV3_1G020800/novel.484/CsaV3_1G035800/CsaV3_3G008220/CsaV3_6G007440/CsaV3_6G038030/CsaV3_4G006820/CsaV3_1G035780/CsaV3_3G011140/novel.485/CsaV3_1G031430/CsaV3_7G003920/CsaV3_6G037520/CsaV3_5G037740/CsaV3_3G000210/CsaV3_5G031640/CsaV3_1G017280/CsaV3_4G028950/CsaV3_4G001060/CsaV3_7G006580/CsaV3_1G017270/CsaV3_7G002840/CsaV3_1G031460/CsaV3_1G031420/CsaV3_3G036070
	MF	GO:0022836	gated channel activity	5/651	26/9004	0.0359697	CsaV3_1G031180/CsaV3_2G035030/CsaV3_3G003830/CsaV3_4G033310/CsaV3_2G035020
	MF	GO:0022839	ion gated channel activity	5/651	26/9004	0.0359697	CsaV3_1G031180/CsaV3_2G035030/CsaV3_3G003830/CsaV3_4G033310/CsaV3_2G035020
	MF	GO:0004521	endoribonuclease activity	4/651	18/9004	0.0367019	CsaV3_5G032730/CsaV3_3G004960/CsaV3_7G003390/CsaV3_4G013380
	MF	GO:0004650	polygalacturonase activity	6/651	37/9004	0.0475693	CsaV3_7G002760/CsaV3_5G031490/CsaV3_7G030290/CsaV3_7G031000/CsaV3_1G043300/CsaV3_3G006470
	Category	GOID	Description	GeneRatio	BgRatio	pvalue	geneID
S4	BP	GO:0005975	carbohydrate metabolic process	52/488	394/5872	0.000428623	CsaV3_2G016670/CsaV3_1G040000/CsaV3_1G041400/CsaV3_5G001420/CsaV3_1G009520/CsaV3_5G029170/CsaV3_2G013320/CsaV3_1G020800/CsaV3_1G042470/CsaV3_4G037690/CsaV3_4G033920/CsaV3_1G017280/CsaV3_6G040330/CsaV3_3G006470/CsaV3_2G002480/CsaV3_2G030120/CsaV3_3G036910/CsaV3_2G024660/CsaV3_1G033150/novel.484/CsaV3_2G033300/CsaV3_6G048950/novel.485/CsaV3_7G002830/CsaV3_5G011220/CsaV3_7G030290/CsaV3_6G042020/CsaV…
	BP	GO:0042254	ribosome biogenesis	9/488	37/5872	0.00264812	CsaV3_2G014840/CsaV3_7G021630/CsaV3_5G005970/CsaV3_5G033380/CsaV3_3G035590/CsaV3_2G036510/CsaV3_2G009090/CsaV3_1G000640/CsaV3_3G017360
	BP	GO:0022613	ribonucleoprotein complex biogenesis	9/488	39/5872	0.00388604	CsaV3_2G014840/CsaV3_7G021630/CsaV3_5G005970/CsaV3_5G033380/CsaV3_3G035590/CsaV3_2G036510/CsaV3_2G009090/CsaV3_1G000640/CsaV3_3G017360
	BP	GO:0044262	cellular carbohydrate metabolic process	16/488	98/5872	0.00641483	CsaV3_1G040000/CsaV3_1G041400/CsaV3_1G009520/CsaV3_1G020800/CsaV3_1G017280/CsaV3_1G033150/novel.484/CsaV3_2G033300/novel.485/CsaV3_6G042020/CsaV3_1G031460/CsaV3_3G036070/CsaV3_UNG144090/CsaV3_1G017270/CsaV3_2G018220/CsaV3_4G006820
	BP	GO:0055085	transmembrane transport	46/488	386/5872	0.00708279	CsaV3_1G032160/CsaV3_6G049700/CsaV3_6G049940/CsaV3_1G032620/CsaV3_3G043460/CsaV3_5G003620/CsaV3_3G012130/CsaV3_5G031690/CsaV3_4G003790/CsaV3_3G021800/CsaV3_2G029970/CsaV3_3G013450/CsaV3_6G051320/CsaV3_2G021090/CsaV3_6G036380/CsaV3_3G031450/CsaV3_7G023390/CsaV3_3G019160/novel.384/CsaV3_1G036370/CsaV3_2G033690/CsaV3_2G003210/CsaV3_3G028050/CsaV3_4G000720/CsaV3_3G048950/CsaV3_6G000680/CsaV3_5G029720…
	BP	GO:0006364	rRNA processing	6/488	22/5872	0.00753236	CsaV3_2G014840/CsaV3_5G005970/CsaV3_3G035590/CsaV3_2G009090/CsaV3_1G000640/CsaV3_3G017360
	BP	GO:0016072	rRNA metabolic process	6/488	22/5872	0.00753236	CsaV3_2G014840/CsaV3_5G005970/CsaV3_3G035590/CsaV3_2G009090/CsaV3_1G000640/CsaV3_3G017360
	BP	GO:0006396	RNA processing	17/488	110/5872	0.00879002	CsaV3_2G014840/CsaV3_4G031200/CsaV3_5G005970/CsaV3_5G038660/CsaV3_1G039790/CsaV3_3G042650/CsaV3_3G002270/CsaV3_2G029460/CsaV3_4G002360/CsaV3_3G035590/CsaV3_2G009090/CsaV3_7G030430/CsaV3_2G032600/CsaV3_6G043910/CsaV3_1G000640/CsaV3_3G017360/CsaV3_3G049580
	BP	GO:0034470	ncRNA processing	9/488	46/5872	0.0120191	CsaV3_2G014840/CsaV3_5G005970/CsaV3_5G038660/CsaV3_2G029460/CsaV3_3G035590/CsaV3_2G009090/CsaV3_7G030430/CsaV3_1G000640/CsaV3_3G017360
	BP	GO:0009126	purine nucleoside monophosphate metabolic process	10/488	58/5872	0.0198104	CsaV3_5G029170/CsaV3_2G013320/CsaV3_4G037690/CsaV3_6G040330/CsaV3_3G036910/CsaV3_5G002770/CsaV3_1G010750/CsaV3_2G015280/CsaV3_UNG209980/novel.667
	BP	GO:0009161	ribonucleoside monophosphate metabolic process	10/488	58/5872	0.0198104	CsaV3_5G029170/CsaV3_2G013320/CsaV3_4G037690/CsaV3_6G040330/CsaV3_3G036910/CsaV3_5G002770/CsaV3_1G010750/CsaV3_2G015280/CsaV3_UNG209980/novel.667
	BP	GO:0009167	purine ribonucleoside monophosphate metabolic process	10/488	58/5872	0.0198104	CsaV3_5G029170/CsaV3_2G013320/CsaV3_4G037690/CsaV3_6G040330/CsaV3_3G036910/CsaV3_5G002770/CsaV3_1G010750/CsaV3_2G015280/CsaV3_UNG209980/novel.667
	BP	GO:0008033	tRNA processing	6/488	27/5872	0.0209746	CsaV3_5G005970/CsaV3_5G038660/CsaV3_2G029460/CsaV3_3G035590/CsaV3_7G030430/CsaV3_3G017360
	BP	GO:0009123	nucleoside monophosphate metabolic process	10/488	59/5872	0.022148	CsaV3_5G029170/CsaV3_2G013320/CsaV3_4G037690/CsaV3_6G040330/CsaV3_3G036910/CsaV3_5G002770/CsaV3_1G010750/CsaV3_2G015280/CsaV3_UNG209980/novel.667
	BP	GO:0034404	nucleobase-containing small molecule biosynthetic process	7/488	35/5872	0.0228067	CsaV3_5G029170/CsaV3_2G013320/CsaV3_4G037690/CsaV3_6G040330/CsaV3_3G036910/CsaV3_5G002770/CsaV3_2G015280
	BP	GO:0009127	purine nucleoside monophosphate biosynthetic process	9/488	51/5872	0.0229633	CsaV3_5G029170/CsaV3_2G013320/CsaV3_4G037690/CsaV3_6G040330/CsaV3_3G036910/CsaV3_5G002770/CsaV3_1G010750/CsaV3_2G015280/novel.667
	BP	GO:0009156	ribonucleoside monophosphate biosynthetic process	9/488	51/5872	0.0229633	CsaV3_5G029170/CsaV3_2G013320/CsaV3_4G037690/CsaV3_6G040330/CsaV3_3G036910/CsaV3_5G002770/CsaV3_1G010750/CsaV3_2G015280/novel.667
	BP	GO:0009168	purine ribonucleoside monophosphate biosynthetic process	9/488	51/5872	0.0229633	CsaV3_5G029170/CsaV3_2G013320/CsaV3_4G037690/CsaV3_6G040330/CsaV3_3G036910/CsaV3_5G002770/CsaV3_1G010750/CsaV3_2G015280/novel.667
	BP	GO:0044270	cellular nitrogen compound catabolic process	9/488	51/5872	0.0229633	CsaV3_5G025230/CsaV3_2G013440/CsaV3_5G029170/CsaV3_2G013320/CsaV3_4G037690/CsaV3_6G040330/CsaV3_3G036910/CsaV3_5G030450/CsaV3_2G015280
	BP	GO:0006073	cellular glucan metabolic process	11/488	68/5872	0.0233099	CsaV3_1G020800/CsaV3_1G017280/CsaV3_1G033150/novel.484/novel.485/CsaV3_6G042020/CsaV3_1G031460/CsaV3_3G036070/CsaV3_1G017270/CsaV3_2G018220/CsaV3_4G006820
	BP	GO:0044042	glucan metabolic process	11/488	68/5872	0.0233099	CsaV3_1G020800/CsaV3_1G017280/CsaV3_1G033150/novel.484/novel.485/CsaV3_6G042020/CsaV3_1G031460/CsaV3_3G036070/CsaV3_1G017270/CsaV3_2G018220/CsaV3_4G006820
	BP	GO:0044264	cellular polysaccharide metabolic process	11/488	68/5872	0.0233099	CsaV3_1G020800/CsaV3_1G017280/CsaV3_1G033150/novel.484/novel.485/CsaV3_6G042020/CsaV3_1G031460/CsaV3_3G036070/CsaV3_1G017270/CsaV3_2G018220/CsaV3_4G006820
	BP	GO:0009124	nucleoside monophosphate biosynthetic process	9/488	52/5872	0.0258045	CsaV3_5G029170/CsaV3_2G013320/CsaV3_4G037690/CsaV3_6G040330/CsaV3_3G036910/CsaV3_5G002770/CsaV3_1G010750/CsaV3_2G015280/novel.667
	BP	GO:0032787	monocarboxylic acid metabolic process	13/488	87/5872	0.0264689	CsaV3_6G030990/CsaV3_3G016480/CsaV3_1G009520/CsaV3_5G029170/CsaV3_2G013320/CsaV3_1G009790/CsaV3_4G037690/CsaV3_5G002520/CsaV3_6G040330/CsaV3_3G036910/CsaV3_6G022310/CsaV3_UNG144110/CsaV3_2G015280
	BP	GO:0006096	glycolytic process	6/488	29/5872	0.0292448	CsaV3_5G029170/CsaV3_2G013320/CsaV3_4G037690/CsaV3_6G040330/CsaV3_3G036910/CsaV3_2G015280
	BP	GO:0006757	ATP generation from ADP	6/488	29/5872	0.0292448	CsaV3_5G029170/CsaV3_2G013320/CsaV3_4G037690/CsaV3_6G040330/CsaV3_3G036910/CsaV3_2G015280
	BP	GO:0009135	purine nucleoside diphosphate metabolic process	6/488	29/5872	0.0292448	CsaV3_5G029170/CsaV3_2G013320/CsaV3_4G037690/CsaV3_6G040330/CsaV3_3G036910/CsaV3_2G015280
	BP	GO:0009179	purine ribonucleoside diphosphate metabolic process	6/488	29/5872	0.0292448	CsaV3_5G029170/CsaV3_2G013320/CsaV3_4G037690/CsaV3_6G040330/CsaV3_3G036910/CsaV3_2G015280
	BP	GO:0009185	ribonucleoside diphosphate metabolic process	6/488	29/5872	0.0292448	CsaV3_5G029170/CsaV3_2G013320/CsaV3_4G037690/CsaV3_6G040330/CsaV3_3G036910/CsaV3_2G015280
	BP	GO:0042866	pyruvate biosynthetic process	6/488	29/5872	0.0292448	CsaV3_5G029170/CsaV3_2G013320/CsaV3_4G037690/CsaV3_6G040330/CsaV3_3G036910/CsaV3_2G015280
	BP	GO:0046031	ADP metabolic process	6/488	29/5872	0.0292448	CsaV3_5G029170/CsaV3_2G013320/CsaV3_4G037690/CsaV3_6G040330/CsaV3_3G036910/CsaV3_2G015280
	BP	GO:0009166	nucleotide catabolic process	6/488	30/5872	0.0340825	CsaV3_5G029170/CsaV3_2G013320/CsaV3_4G037690/CsaV3_6G040330/CsaV3_3G036910/CsaV3_2G015280
	BP	GO:1901292	nucleoside phosphate catabolic process	6/488	30/5872	0.0340825	CsaV3_5G029170/CsaV3_2G013320/CsaV3_4G037690/CsaV3_6G040330/CsaV3_3G036910/CsaV3_2G015280
	BP	GO:0046034	ATP metabolic process	9/488	55/5872	0.0358042	CsaV3_5G029170/CsaV3_2G013320/CsaV3_4G037690/CsaV3_6G040330/CsaV3_3G036910/CsaV3_1G010750/CsaV3_2G015280/CsaV3_UNG209980/novel.667
	BP	GO:0006090	pyruvate metabolic process	6/488	31/5872	0.0394088	CsaV3_5G029170/CsaV3_2G013320/CsaV3_4G037690/CsaV3_6G040330/CsaV3_3G036910/CsaV3_2G015280
	BP	GO:0006165	nucleoside diphosphate phosphorylation	6/488	31/5872	0.0394088	CsaV3_5G029170/CsaV3_2G013320/CsaV3_4G037690/CsaV3_6G040330/CsaV3_3G036910/CsaV3_2G015280
	BP	GO:0046939	nucleotide phosphorylation	6/488	31/5872	0.0394088	CsaV3_5G029170/CsaV3_2G013320/CsaV3_4G037690/CsaV3_6G040330/CsaV3_3G036910/CsaV3_2G015280
	BP	GO:0009152	purine ribonucleotide biosynthetic process	9/488	56/5872	0.039657	CsaV3_5G029170/CsaV3_2G013320/CsaV3_4G037690/CsaV3_6G040330/CsaV3_3G036910/CsaV3_5G002770/CsaV3_1G010750/CsaV3_2G015280/novel.667
	BP	GO:0009260	ribonucleotide biosynthetic process	9/488	56/5872	0.039657	CsaV3_5G029170/CsaV3_2G013320/CsaV3_4G037690/CsaV3_6G040330/CsaV3_3G036910/CsaV3_5G002770/CsaV3_1G010750/CsaV3_2G015280/novel.667
	BP	GO:0046390	ribose phosphate biosynthetic process	9/488	56/5872	0.039657	CsaV3_5G029170/CsaV3_2G013320/CsaV3_4G037690/CsaV3_6G040330/CsaV3_3G036910/CsaV3_5G002770/CsaV3_1G010750/CsaV3_2G015280/novel.667
	BP	GO:0006754	ATP biosynthetic process	8/488	48/5872	0.042216	CsaV3_5G029170/CsaV3_2G013320/CsaV3_4G037690/CsaV3_6G040330/CsaV3_3G036910/CsaV3_1G010750/CsaV3_2G015280/novel.667
	BP	GO:0009132	nucleoside diphosphate metabolic process	6/488	32/5872	0.0452353	CsaV3_5G029170/CsaV3_2G013320/CsaV3_4G037690/CsaV3_6G040330/CsaV3_3G036910/CsaV3_2G015280
	BP	GO:0032259	methylation	4/488	17/5872	0.0469802	CsaV3_6G017170/CsaV3_2G014840/CsaV3_2G029460/CsaV3_6G007420
	BP	GO:0005976	polysaccharide metabolic process	11/488	76/5872	0.0480418	CsaV3_1G020800/CsaV3_1G017280/CsaV3_1G033150/novel.484/novel.485/CsaV3_6G042020/CsaV3_1G031460/CsaV3_3G036070/CsaV3_1G017270/CsaV3_2G018220/CsaV3_4G006820
	BP	GO:0006164	purine nucleotide biosynthetic process	9/488	58/5872	0.0481846	CsaV3_5G029170/CsaV3_2G013320/CsaV3_4G037690/CsaV3_6G040330/CsaV3_3G036910/CsaV3_5G002770/CsaV3_1G010750/CsaV3_2G015280/novel.667
	BP	GO:0009144	purine nucleoside triphosphate metabolic process	9/488	58/5872	0.0481846	CsaV3_5G029170/CsaV3_2G013320/CsaV3_4G037690/CsaV3_6G040330/CsaV3_3G036910/CsaV3_1G010750/CsaV3_2G015280/CsaV3_UNG209980/novel.667
	BP	GO:0009199	ribonucleoside triphosphate metabolic process	9/488	58/5872	0.0481846	CsaV3_5G029170/CsaV3_2G013320/CsaV3_4G037690/CsaV3_6G040330/CsaV3_3G036910/CsaV3_1G010750/CsaV3_2G015280/CsaV3_UNG209980/novel.667
	BP	GO:0009205	purine ribonucleoside triphosphate metabolic process	9/488	58/5872	0.0481846	CsaV3_5G029170/CsaV3_2G013320/CsaV3_4G037690/CsaV3_6G040330/CsaV3_3G036910/CsaV3_1G010750/CsaV3_2G015280/CsaV3_UNG209980/novel.667
	BP	GO:0016052	carbohydrate catabolic process	7/488	41/5872	0.0497241	CsaV3_1G040000/CsaV3_5G029170/CsaV3_2G013320/CsaV3_4G037690/CsaV3_6G040330/CsaV3_3G036910/CsaV3_2G015280
	CC	GO:0005618	cell wall	10/157	61/2132	0.0119377	CsaV3_7G026220/CsaV3_7G026200/CsaV3_1G020800/CsaV3_1G017280/CsaV3_3G014870/CsaV3_5G028290/CsaV3_6G049200/CsaV3_1G031460/CsaV3_3G036070/CsaV3_1G017270
	CC	GO:0030312	external encapsulating structure	10/157	61/2132	0.0119377	CsaV3_7G026220/CsaV3_7G026200/CsaV3_1G020800/CsaV3_1G017280/CsaV3_3G014870/CsaV3_5G028290/CsaV3_6G049200/CsaV3_1G031460/CsaV3_3G036070/CsaV3_1G017270
	CC	GO:0048046	apoplast	5/157	22/2132	0.0191719	CsaV3_1G020800/CsaV3_1G017280/CsaV3_1G031460/CsaV3_3G036070/CsaV3_1G017270
	MF	GO:0016705	oxidoreductase activity, acting on paired donors, with incorporation or reduction of molecular oxygen	31/709	200/8801	0.000289314	CsaV3_3G041420/CsaV3_5G002710/CsaV3_2G011650/CsaV3_3G001930/CsaV3_6G030990/CsaV3_5G003850/CsaV3_3G044700/CsaV3_3G027050/CsaV3_4G034320/CsaV3_2G011110/CsaV3_5G003810/CsaV3_6G042380/CsaV3_6G046570/CsaV3_5G010230/CsaV3_4G034800/CsaV3_3G044750/CsaV3_3G009510/CsaV3_1G008950/CsaV3_6G042390/CsaV3_6G000610/CsaV3_4G007140/CsaV3_4G028870/CsaV3_3G030690/CsaV3_1G008990/CsaV3_3G044670/CsaV3_2G036300/CsaV3_3G0…
	MF	GO:0016798	hydrolase activity, acting on glycosyl bonds	36/709	253/8801	0.000533671	CsaV3_2G016670/CsaV3_5G001420/CsaV3_1G020800/CsaV3_1G042470/CsaV3_4G033920/CsaV3_1G017280/CsaV3_3G006470/CsaV3_2G002480/CsaV3_2G003320/CsaV3_2G024660/CsaV3_7G002830/CsaV3_5G011220/CsaV3_7G030290/CsaV3_6G003670/CsaV3_5G003970/CsaV3_2G016560/CsaV3_1G031460/CsaV3_5G024290/CsaV3_3G036070/CsaV3_1G037780/CsaV3_3G030180/CsaV3_2G034800/CsaV3_5G000810/CsaV3_1G044830/CsaV3_3G039300/CsaV3_5G002380/CsaV3_6G0…
	MF	GO:0005506	iron ion binding	29/709	194/8801	0.000821176	CsaV3_3G041420/CsaV3_5G002710/CsaV3_2G011650/CsaV3_3G001930/CsaV3_5G003850/CsaV3_3G044700/CsaV3_3G027050/CsaV3_1G040000/CsaV3_4G034320/CsaV3_2G011110/CsaV3_5G003810/CsaV3_6G042380/CsaV3_6G046570/CsaV3_5G002520/CsaV3_4G034800/CsaV3_3G044750/CsaV3_3G009510/CsaV3_1G008950/CsaV3_6G042390/CsaV3_6G000610/CsaV3_4G007140/CsaV3_4G028870/CsaV3_3G030690/CsaV3_1G008990/CsaV3_3G044670/CsaV3_2G036300/CsaV3_3G0…
	MF	GO:0020037	heme binding	34/709	243/8801	0.0010199	CsaV3_3G041420/CsaV3_5G002710/CsaV3_2G011650/CsaV3_3G001930/CsaV3_5G003850/CsaV3_3G044700/CsaV3_3G027050/CsaV3_4G034320/CsaV3_2G011110/CsaV3_5G003810/CsaV3_6G042380/CsaV3_6G046570/CsaV3_4G034800/CsaV3_3G044750/CsaV3_4G023660/CsaV3_3G009510/CsaV3_1G008950/CsaV3_6G042390/CsaV3_6G000610/CsaV3_3G047080/CsaV3_4G007140/CsaV3_4G028870/CsaV3_3G030690/CsaV3_4G023630/CsaV3_7G006200/CsaV3_1G008990/CsaV3_3G0…
	MF	GO:0016757	transferase activity, transferring glycosyl groups	39/709	291/8801	0.00104564	CsaV3_7G006580/CsaV3_6G000050/CsaV3_4G003820/CsaV3_7G006280/CsaV3_3G008760/CsaV3_1G041400/CsaV3_6G015940/CsaV3_3G044090/CsaV3_3G030220/CsaV3_1G020800/CsaV3_5G031980/CsaV3_4G009620/CsaV3_7G028510/CsaV3_1G017280/CsaV3_3G047570/CsaV3_6G014190/CsaV3_7G006650/CsaV3_3G035620/CsaV3_1G033150/novel.484/CsaV3_2G033300/novel.485/CsaV3_6G042020/CsaV3_1G031460/CsaV3_1G035780/CsaV3_7G006630/CsaV3_3G036070/CsaV…
	MF	GO:0046906	tetrapyrrole binding	34/709	246/8801	0.00126525	CsaV3_3G041420/CsaV3_5G002710/CsaV3_2G011650/CsaV3_3G001930/CsaV3_5G003850/CsaV3_3G044700/CsaV3_3G027050/CsaV3_4G034320/CsaV3_2G011110/CsaV3_5G003810/CsaV3_6G042380/CsaV3_6G046570/CsaV3_4G034800/CsaV3_3G044750/CsaV3_4G023660/CsaV3_3G009510/CsaV3_1G008950/CsaV3_6G042390/CsaV3_6G000610/CsaV3_3G047080/CsaV3_4G007140/CsaV3_4G028870/CsaV3_3G030690/CsaV3_4G023630/CsaV3_7G006200/CsaV3_1G008990/CsaV3_3G0…
	MF	GO:0004553	hydrolase activity, hydrolyzing O-glycosyl compounds	33/709	238/8801	0.0014042	CsaV3_2G016670/CsaV3_5G001420/CsaV3_1G020800/CsaV3_1G042470/CsaV3_4G033920/CsaV3_1G017280/CsaV3_3G006470/CsaV3_2G002480/CsaV3_2G024660/CsaV3_7G002830/CsaV3_5G011220/CsaV3_7G030290/CsaV3_5G003970/CsaV3_2G016560/CsaV3_1G031460/CsaV3_3G036070/CsaV3_1G037780/CsaV3_3G030180/CsaV3_2G034800/CsaV3_5G000810/CsaV3_1G044830/CsaV3_3G039300/CsaV3_5G002380/CsaV3_6G031900/CsaV3_4G000730/CsaV3_7G029560/CsaV3_7G0…
	MF	GO:0016758	transferase activity, transferring hexosyl groups	32/709	234/8801	0.00206682	CsaV3_7G006580/CsaV3_4G003820/CsaV3_7G006280/CsaV3_3G008760/CsaV3_1G041400/CsaV3_6G015940/CsaV3_3G044090/CsaV3_3G030220/CsaV3_1G020800/CsaV3_1G017280/CsaV3_3G047570/CsaV3_6G014190/CsaV3_7G006650/CsaV3_3G035620/CsaV3_1G033150/novel.484/CsaV3_2G033300/novel.485/CsaV3_6G042020/CsaV3_1G031460/CsaV3_1G035780/CsaV3_7G006630/CsaV3_3G036070/CsaV3_6G044890/CsaV3_3G008220/CsaV3_3G034970/CsaV3_3G036300/CsaV…
	MF	GO:0022857	transmembrane transporter activity	42/709	337/8801	0.00282619	CsaV3_1G032160/CsaV3_1G030670/CsaV3_6G049700/CsaV3_6G049940/CsaV3_1G032620/CsaV3_3G043460/CsaV3_5G003620/CsaV3_3G012130/CsaV3_5G031690/CsaV3_3G021800/CsaV3_2G029970/CsaV3_3G013450/CsaV3_6G051320/CsaV3_2G010060/CsaV3_7G023390/CsaV3_3G019160/novel.384/CsaV3_1G036370/CsaV3_7G001940/CsaV3_2G003210/CsaV3_3G028050/CsaV3_4G000720/CsaV3_1G030710/CsaV3_3G048950/CsaV3_6G000680/CsaV3_2G029180/CsaV3_5G029720…
	MF	GO:0046527	glucosyltransferase activity	13/709	72/8801	0.00448453	CsaV3_1G041400/CsaV3_1G020800/CsaV3_1G017280/CsaV3_1G033150/novel.484/CsaV3_2G033300/novel.485/CsaV3_6G042020/CsaV3_1G031460/CsaV3_3G036070/CsaV3_1G017270/CsaV3_2G018220/CsaV3_4G006820
	MF	GO:0005215	transporter activity	51/709	445/8801	0.00606876	CsaV3_3G039930/CsaV3_1G032160/CsaV3_1G030670/CsaV3_6G049700/CsaV3_6G049940/CsaV3_1G032620/CsaV3_3G043460/CsaV3_5G003620/CsaV3_3G012130/CsaV3_5G031690/CsaV3_3G021800/CsaV3_2G029970/CsaV3_3G013450/CsaV3_6G051320/CsaV3_2G010060/CsaV3_7G023390/CsaV3_3G019160/novel.384/CsaV3_1G036370/CsaV3_5G008950/CsaV3_4G002150/CsaV3_3G035770/CsaV3_5G032350/CsaV3_7G001940/CsaV3_2G003210/CsaV3_3G028050/CsaV3_4G000720…
	MF	GO:0008168	methyltransferase activity	20/709	138/8801	0.00711386	CsaV3_6G017170/CsaV3_7G003190/CsaV3_7G011550/CsaV3_2G014840/CsaV3_3G045390/CsaV3_5G005970/CsaV3_6G045280/CsaV3_2G002120/CsaV3_7G003200/CsaV3_5G038660/CsaV3_2G034540/CsaV3_1G039790/CsaV3_3G010860/CsaV3_3G002270/CsaV3_5G027090/CsaV3_5G036920/CsaV3_6G007420/CsaV3_7G030430/CsaV3_1G004330/CsaV3_3G017360
	MF	GO:0016741	transferase activity, transferring one-carbon groups	20/709	145/8801	0.0121183	CsaV3_6G017170/CsaV3_7G003190/CsaV3_7G011550/CsaV3_2G014840/CsaV3_3G045390/CsaV3_5G005970/CsaV3_6G045280/CsaV3_2G002120/CsaV3_7G003200/CsaV3_5G038660/CsaV3_2G034540/CsaV3_1G039790/CsaV3_3G010860/CsaV3_3G002270/CsaV3_5G027090/CsaV3_5G036920/CsaV3_6G007420/CsaV3_7G030430/CsaV3_1G004330/CsaV3_3G017360
	MF	GO:0003899	DNA-directed 5'-3' RNA polymerase activity	8/709	40/8801	0.0129933	CsaV3_6G035750/CsaV3_7G035430/CsaV3_2G007670/CsaV3_5G038780/CsaV3_3G004150/CsaV3_5G033550/CsaV3_1G012790/CsaV3_3G046320
	MF	GO:0042626	ATPase activity, coupled to transmembrane movement of substances	8/709	44/8801	0.0225631	CsaV3_3G021800/CsaV3_6G051320/CsaV3_4G000720/CsaV3_3G048950/CsaV3_5G029720/CsaV3_7G034210/CsaV3_3G023110/CsaV3_1G010750
	MF	GO:0043492	ATPase activity, coupled to movement of substances	8/709	44/8801	0.0225631	CsaV3_3G021800/CsaV3_6G051320/CsaV3_4G000720/CsaV3_3G048950/CsaV3_5G029720/CsaV3_7G034210/CsaV3_3G023110/CsaV3_1G010750
	MF	GO:0000287	magnesium ion binding	8/709	45/8801	0.0255737	CsaV3_2G036580/CsaV3_5G029170/CsaV3_6G050730/CsaV3_2G013320/CsaV3_6G040330/CsaV3_1G011420/CsaV3_3G005760/CsaV3_3G033550
	MF	GO:0022804	active transmembrane transporter activity	16/709	118/8801	0.0268557	CsaV3_5G003620/CsaV3_3G021800/CsaV3_2G029970/CsaV3_6G051320/CsaV3_4G000720/CsaV3_3G048950/CsaV3_6G000680/CsaV3_5G029720/CsaV3_7G034210/CsaV3_4G024790/CsaV3_3G023110/CsaV3_7G003610/CsaV3_7G003630/CsaV3_1G036520/CsaV3_1G010750/CsaV3_5G010660
	MF	GO:0016762	xyloglucan:xyloglucosyl transferase activity	5/709	22/8801	0.027841	CsaV3_1G020800/CsaV3_1G017280/CsaV3_1G031460/CsaV3_3G036070/CsaV3_1G017270
	MF	GO:0015399	primary active transmembrane transporter activity	8/709	46/8801	0.0288535	CsaV3_3G021800/CsaV3_6G051320/CsaV3_4G000720/CsaV3_3G048950/CsaV3_5G029720/CsaV3_7G034210/CsaV3_3G023110/CsaV3_1G010750
	MF	GO:0015405	P-P-bond-hydrolysis-driven transmembrane transporter activity	8/709	46/8801	0.0288535	CsaV3_3G021800/CsaV3_6G051320/CsaV3_4G000720/CsaV3_3G048950/CsaV3_5G029720/CsaV3_7G034210/CsaV3_3G023110/CsaV3_1G010750
	MF	GO:0034062	5'-3' RNA polymerase activity	8/709	46/8801	0.0288535	CsaV3_6G035750/CsaV3_7G035430/CsaV3_2G007670/CsaV3_5G038780/CsaV3_3G004150/CsaV3_5G033550/CsaV3_1G012790/CsaV3_3G046320
	MF	GO:0097747	RNA polymerase activity	8/709	46/8801	0.0288535	CsaV3_6G035750/CsaV3_7G035430/CsaV3_2G007670/CsaV3_5G038780/CsaV3_3G004150/CsaV3_5G033550/CsaV3_1G012790/CsaV3_3G046320
	MF	GO:0140098	catalytic activity, acting on RNA	18/709	140/8801	0.0317966	CsaV3_6G035750/CsaV3_7G035430/CsaV3_5G038660/CsaV3_1G039790/CsaV3_2G007670/CsaV3_5G038780/CsaV3_3G042650/CsaV3_3G002270/CsaV3_6G003670/CsaV3_3G004150/CsaV3_3G035590/CsaV3_5G024290/CsaV3_6G043910/CsaV3_5G033550/CsaV3_5G038060/CsaV3_4G009480/CsaV3_1G012790/CsaV3_3G046320
	MF	GO:0004540	ribonuclease activity	5/709	23/8801	0.0332904	CsaV3_3G042650/CsaV3_3G035590/CsaV3_6G043910/CsaV3_5G038060/CsaV3_4G009480
	MF	GO:0016788	hydrolase activity, acting on ester bonds	29/709	256/8801	0.0379352	CsaV3_3G026730/CsaV3_5G025230/CsaV3_7G026220/CsaV3_2G013440/CsaV3_1G009250/CsaV3_1G043430/CsaV3_7G026200/CsaV3_6G037820/CsaV3_1G009790/CsaV3_3G014870/CsaV3_7G034880/CsaV3_5G028290/CsaV3_2G010110/CsaV3_6G049200/CsaV3_3G030930/CsaV3_7G034100/CsaV3_3G042650/CsaV3_3G035590/CsaV3_2G006710/CsaV3_6G040580/CsaV3_2G032600/CsaV3_6G043910/CsaV3_2G017630/CsaV3_2G004920/CsaV3_3G030920/CsaV3_5G038060/CsaV3_4G0…
	MF	GO:0035251	UDP-glucosyltransferase activity	8/709	49/8801	0.0404015	CsaV3_1G041400/CsaV3_1G033150/novel.484/CsaV3_2G033300/novel.485/CsaV3_6G042020/CsaV3_2G018220/CsaV3_4G006820
	MF	GO:0042623	ATPase activity, coupled	10/709	69/8801	0.0485217	CsaV3_3G021800/CsaV3_6G051320/CsaV3_2G007040/CsaV3_4G000720/CsaV3_3G048950/CsaV3_6G035790/CsaV3_5G029720/CsaV3_7G034210/CsaV3_3G023110/CsaV3_1G010750
