# Supplementary material for: Phenotypic Characteristics and Transcriptome of Cucumber Male Flower Development Under Heat Stress
Source: Front Plant Sci. 2021 Oct 22;12:758976. doi: 10.3389/fpls.2021.758976 (PMC8570340; doi:10.3389/fpls.2021.758976)
Supplement: Supplementary file 1 [file Data_Sheet_1.zip › Supplement information/Supplemental_Table S6 .xlsx]

## Sheet: Sheet1
Table S6 List of module WGCNA genes
gene_id	module
CsaV3_1G000010	blue
CsaV3_1G000020	turquoise
CsaV3_1G000030	turquoise
CsaV3_1G000040	turquoise
CsaV3_1G000060	blue
CsaV3_1G000080	blue
CsaV3_1G000090	blue
CsaV3_1G000100	purple
CsaV3_1G000110	turquoise
CsaV3_1G000130	blue
CsaV3_1G000140	turquoise
CsaV3_1G000160	blue
CsaV3_1G000170	blue
CsaV3_1G000200	blue
CsaV3_1G000230	turquoise
CsaV3_1G000280	grey
CsaV3_1G000290	turquoise
CsaV3_1G000300	blue
CsaV3_1G000310	blue
CsaV3_1G000320	blue
CsaV3_1G000330	turquoise
CsaV3_1G000340	blue
CsaV3_1G000370	turquoise
CsaV3_1G000380	blue
CsaV3_1G000390	blue
CsaV3_1G000410	blue
CsaV3_1G000420	red
CsaV3_1G000430	turquoise
CsaV3_1G000460	turquoise
CsaV3_1G000470	blue
CsaV3_1G000480	turquoise
CsaV3_1G000520	turquoise
CsaV3_1G000570	blue
CsaV3_1G000590	turquoise
CsaV3_1G000600	blue
CsaV3_1G000620	blue
CsaV3_1G000630	turquoise
CsaV3_1G000640	blue
CsaV3_1G000650	blue
CsaV3_1G000660	blue
CsaV3_1G000670	tan
CsaV3_1G000680	blue
CsaV3_1G000690	blue
CsaV3_1G000700	blue
CsaV3_1G000710	yellow
CsaV3_1G000720	turquoise
CsaV3_1G000760	greenyellow
CsaV3_1G000780	blue
CsaV3_1G000820	blue
CsaV3_1G000830	blue
CsaV3_1G000840	magenta
CsaV3_1G000880	blue
CsaV3_1G000930	blue
CsaV3_1G000940	blue
CsaV3_1G000950	blue
CsaV3_1G000960	blue
CsaV3_1G000970	turquoise
CsaV3_1G000980	turquoise
CsaV3_1G000990	blue
CsaV3_1G001000	brown
CsaV3_1G001010	brown
CsaV3_1G001020	brown
CsaV3_1G001040	blue
CsaV3_1G001050	blue
CsaV3_1G001060	blue
CsaV3_1G001070	blue
CsaV3_1G001110	blue
CsaV3_1G001160	black
CsaV3_1G001170	red
CsaV3_1G001240	blue
CsaV3_1G001250	blue
CsaV3_1G001300	brown
CsaV3_1G001310	brown
CsaV3_1G001360	black
CsaV3_1G001370	blue
CsaV3_1G001380	blue
CsaV3_1G001400	turquoise
CsaV3_1G001420	blue
CsaV3_1G001450	turquoise
CsaV3_1G001480	blue
CsaV3_1G001490	blue
CsaV3_1G001500	purple
CsaV3_1G001520	red
CsaV3_1G001530	yellow
CsaV3_1G001540	blue
CsaV3_1G001550	brown
CsaV3_1G001560	magenta
CsaV3_1G001570	red
CsaV3_1G001590	turquoise
CsaV3_1G001600	turquoise
CsaV3_1G001610	turquoise
CsaV3_1G001630	turquoise
CsaV3_1G001640	turquoise
CsaV3_1G001650	blue
CsaV3_1G001670	turquoise
CsaV3_1G001680	blue
CsaV3_1G001720	brown
CsaV3_1G001730	green
CsaV3_1G001740	turquoise
CsaV3_1G001750	turquoise
CsaV3_1G001760	pink
CsaV3_1G001770	yellow
CsaV3_1G001780	pink
CsaV3_1G001790	turquoise
CsaV3_1G001800	blue
CsaV3_1G001820	blue
CsaV3_1G001830	blue
CsaV3_1G001860	salmon
CsaV3_1G001880	turquoise
CsaV3_1G001890	turquoise
CsaV3_1G001900	turquoise
CsaV3_1G001910	blue
CsaV3_1G001920	turquoise
CsaV3_1G001930	turquoise
CsaV3_1G001940	turquoise
CsaV3_1G001960	turquoise
CsaV3_1G001970	pink
CsaV3_1G001980	turquoise
CsaV3_1G002000	turquoise
CsaV3_1G002020	greenyellow
CsaV3_1G002050	pink
CsaV3_1G002060	turquoise
CsaV3_1G002080	blue
CsaV3_1G002090	black
CsaV3_1G002100	pink
CsaV3_1G002110	turquoise
CsaV3_1G002140	blue
CsaV3_1G002200	blue
CsaV3_1G002210	blue
CsaV3_1G002220	yellow
CsaV3_1G002230	turquoise
CsaV3_1G002250	turquoise
CsaV3_1G002260	turquoise
CsaV3_1G002270	brown
CsaV3_1G002290	blue
CsaV3_1G002310	brown
CsaV3_1G002320	blue
CsaV3_1G002330	blue
CsaV3_1G002350	turquoise
CsaV3_1G002370	turquoise
CsaV3_1G002390	brown
CsaV3_1G002400	blue
CsaV3_1G002410	blue
CsaV3_1G002420	brown
CsaV3_1G002460	turquoise
CsaV3_1G002470	turquoise
CsaV3_1G002500	turquoise
CsaV3_1G002540	turquoise
CsaV3_1G002550	turquoise
CsaV3_1G002570	turquoise
CsaV3_1G002580	yellow
CsaV3_1G002590	black
CsaV3_1G002600	magenta
CsaV3_1G002610	brown
CsaV3_1G002620	brown
CsaV3_1G002630	turquoise
CsaV3_1G002710	turquoise
CsaV3_1G002730	turquoise
CsaV3_1G002740	brown
CsaV3_1G002750	blue
CsaV3_1G002760	brown
CsaV3_1G002770	turquoise
CsaV3_1G002810	green
CsaV3_1G002840	blue
CsaV3_1G002860	blue
CsaV3_1G002870	turquoise
CsaV3_1G002880	turquoise
CsaV3_1G002890	blue
CsaV3_1G002910	turquoise
CsaV3_1G002920	blue
CsaV3_1G002940	blue
CsaV3_1G002960	turquoise
CsaV3_1G002980	pink
CsaV3_1G003010	yellow
CsaV3_1G003030	black
CsaV3_1G003040	turquoise
CsaV3_1G003070	blue
CsaV3_1G003090	blue
CsaV3_1G003120	blue
CsaV3_1G003130	yellow
CsaV3_1G003150	turquoise
CsaV3_1G003160	magenta
CsaV3_1G003170	blue
CsaV3_1G003180	turquoise
CsaV3_1G003240	magenta
CsaV3_1G003270	turquoise
CsaV3_1G003280	turquoise
CsaV3_1G003300	blue
CsaV3_1G003310	red
CsaV3_1G003320	brown
CsaV3_1G003360	yellow
CsaV3_1G003380	blue
CsaV3_1G003400	yellow
CsaV3_1G003410	turquoise
CsaV3_1G003430	pink
CsaV3_1G003480	turquoise
CsaV3_1G003490	yellow
CsaV3_1G003510	green
CsaV3_1G003550	black
CsaV3_1G003570	turquoise
CsaV3_1G003600	pink
CsaV3_1G003640	brown
CsaV3_1G003650	turquoise
CsaV3_1G003660	blue
CsaV3_1G003680	turquoise
CsaV3_1G003700	blue
CsaV3_1G003740	turquoise
CsaV3_1G003750	blue
CsaV3_1G003770	turquoise
CsaV3_1G003780	turquoise
CsaV3_1G003790	yellow
CsaV3_1G003800	blue
CsaV3_1G003810	turquoise
CsaV3_1G003820	red
CsaV3_1G003830	brown
CsaV3_1G003850	blue
CsaV3_1G003860	magenta
CsaV3_1G003880	brown
CsaV3_1G003890	cyan
CsaV3_1G003900	black
CsaV3_1G003920	greenyellow
CsaV3_1G003930	blue
CsaV3_1G003940	salmon
CsaV3_1G003960	brown
CsaV3_1G003990	turquoise
CsaV3_1G004020	pink
CsaV3_1G004030	turquoise
CsaV3_1G004070	blue
CsaV3_1G004120	blue
CsaV3_1G004130	green
CsaV3_1G004150	blue
CsaV3_1G004200	yellow
CsaV3_1G004220	blue
CsaV3_1G004230	blue
CsaV3_1G004260	turquoise
CsaV3_1G004290	brown
CsaV3_1G004320	red
CsaV3_1G004330	brown
CsaV3_1G004360	turquoise
CsaV3_1G004380	brown
CsaV3_1G004390	pink
CsaV3_1G004400	blue
CsaV3_1G004410	brown
CsaV3_1G004420	magenta
CsaV3_1G004440	blue
CsaV3_1G004460	turquoise
CsaV3_1G004470	red
CsaV3_1G004500	turquoise
CsaV3_1G004530	blue
CsaV3_1G004550	yellow
CsaV3_1G004560	blue
CsaV3_1G004570	blue
CsaV3_1G004580	turquoise
CsaV3_1G004590	turquoise
CsaV3_1G004610	turquoise
CsaV3_1G004620	red
CsaV3_1G004630	turquoise
CsaV3_1G004640	turquoise
CsaV3_1G004650	blue
CsaV3_1G004660	turquoise
CsaV3_1G004690	blue
CsaV3_1G004710	turquoise
CsaV3_1G004720	brown
CsaV3_1G004730	turquoise
CsaV3_1G004740	turquoise
CsaV3_1G004750	blue
CsaV3_1G004780	blue
CsaV3_1G004800	turquoise
CsaV3_1G004810	blue
CsaV3_1G004860	turquoise
CsaV3_1G004880	blue
CsaV3_1G004890	black
CsaV3_1G004900	brown
CsaV3_1G004940	turquoise
CsaV3_1G004960	turquoise
CsaV3_1G004980	turquoise
CsaV3_1G004990	turquoise
CsaV3_1G005000	turquoise
CsaV3_1G005040	blue
CsaV3_1G005050	yellow
CsaV3_1G005060	brown
CsaV3_1G005090	magenta
CsaV3_1G005100	blue
CsaV3_1G005140	blue
CsaV3_1G005150	red
CsaV3_1G005160	brown
CsaV3_1G005170	blue
CsaV3_1G005180	turquoise
CsaV3_1G005200	blue
CsaV3_1G005210	blue
CsaV3_1G005230	purple
CsaV3_1G005240	blue
CsaV3_1G005250	turquoise
CsaV3_1G005260	green
CsaV3_1G005270	red
CsaV3_1G005280	turquoise
CsaV3_1G005300	turquoise
CsaV3_1G005320	blue
CsaV3_1G005330	blue
CsaV3_1G005350	blue
CsaV3_1G005360	blue
CsaV3_1G005370	turquoise
CsaV3_1G005380	yellow
CsaV3_1G005440	blue
CsaV3_1G005470	turquoise
CsaV3_1G005480	blue
CsaV3_1G005500	turquoise
CsaV3_1G005520	turquoise
CsaV3_1G005540	blue
CsaV3_1G005550	green
CsaV3_1G005560	turquoise
CsaV3_1G005570	blue
CsaV3_1G005580	turquoise
CsaV3_1G005620	red
CsaV3_1G005630	tan
CsaV3_1G005640	brown
CsaV3_1G005660	cyan
CsaV3_1G005680	magenta
CsaV3_1G005690	greenyellow
CsaV3_1G005700	turquoise
CsaV3_1G005710	brown
CsaV3_1G005720	blue
CsaV3_1G005730	purple
CsaV3_1G005750	yellow
CsaV3_1G005770	turquoise
CsaV3_1G005780	yellow
CsaV3_1G005790	brown
CsaV3_1G005810	blue
CsaV3_1G005820	blue
CsaV3_1G005840	blue
CsaV3_1G005850	turquoise
CsaV3_1G005880	greenyellow
CsaV3_1G005900	turquoise
CsaV3_1G005910	turquoise
CsaV3_1G005930	black
CsaV3_1G005940	tan
CsaV3_1G005960	blue
CsaV3_1G005980	blue
CsaV3_1G006000	turquoise
CsaV3_1G006010	turquoise
CsaV3_1G006020	blue
CsaV3_1G006040	blue
CsaV3_1G006050	blue
CsaV3_1G006060	turquoise
CsaV3_1G006080	blue
CsaV3_1G006090	green
CsaV3_1G006100	black
CsaV3_1G006130	turquoise
CsaV3_1G006140	brown
CsaV3_1G006170	turquoise
CsaV3_1G006220	blue
CsaV3_1G006270	turquoise
CsaV3_1G006280	yellow
CsaV3_1G006290	turquoise
CsaV3_1G006340	blue
CsaV3_1G006350	pink
CsaV3_1G006390	turquoise
CsaV3_1G006400	blue
CsaV3_1G006410	blue
CsaV3_1G006420	yellow
CsaV3_1G006450	blue
CsaV3_1G006460	turquoise
CsaV3_1G006470	blue
CsaV3_1G006500	pink
CsaV3_1G006510	blue
CsaV3_1G006520	blue
CsaV3_1G006540	turquoise
CsaV3_1G006550	midnightblue
CsaV3_1G006580	black
CsaV3_1G006590	blue
CsaV3_1G006600	blue
CsaV3_1G006620	turquoise
CsaV3_1G006660	blue
CsaV3_1G006670	blue
CsaV3_1G006690	blue
CsaV3_1G006700	blue
CsaV3_1G006760	magenta
CsaV3_1G006860	black
CsaV3_1G006870	blue
CsaV3_1G006900	blue
CsaV3_1G006930	blue
CsaV3_1G006960	turquoise
CsaV3_1G006970	purple
CsaV3_1G006980	blue
CsaV3_1G006990	turquoise
CsaV3_1G007000	turquoise
CsaV3_1G007020	turquoise
CsaV3_1G007040	blue
CsaV3_1G007060	turquoise
CsaV3_1G007070	tan
CsaV3_1G007080	blue
CsaV3_1G007100	blue
CsaV3_1G007130	turquoise
CsaV3_1G007140	brown
CsaV3_1G007160	brown
CsaV3_1G007170	turquoise
CsaV3_1G007200	turquoise
CsaV3_1G007220	turquoise
CsaV3_1G007230	turquoise
CsaV3_1G007240	turquoise
CsaV3_1G007260	purple
CsaV3_1G007270	turquoise
CsaV3_1G007310	turquoise
CsaV3_1G007320	turquoise
CsaV3_1G007330	turquoise
CsaV3_1G007340	greenyellow
CsaV3_1G007350	turquoise
CsaV3_1G007360	turquoise
CsaV3_1G007370	brown
CsaV3_1G007380	turquoise
CsaV3_1G007400	blue
CsaV3_1G007410	blue
CsaV3_1G007430	turquoise
CsaV3_1G007440	turquoise
CsaV3_1G007470	turquoise
CsaV3_1G007500	blue
CsaV3_1G007510	turquoise
CsaV3_1G007530	blue
CsaV3_1G007550	turquoise
CsaV3_1G007560	turquoise
CsaV3_1G007570	blue
CsaV3_1G007600	turquoise
CsaV3_1G007620	turquoise
CsaV3_1G007630	blue
CsaV3_1G007680	salmon
CsaV3_1G007690	blue
CsaV3_1G007700	turquoise
CsaV3_1G007740	brown
CsaV3_1G007810	yellow
CsaV3_1G007830	pink
CsaV3_1G007840	turquoise
CsaV3_1G007850	turquoise
CsaV3_1G007860	blue
CsaV3_1G007880	blue
CsaV3_1G007890	turquoise
CsaV3_1G007900	turquoise
CsaV3_1G007910	turquoise
CsaV3_1G007930	blue
CsaV3_1G007980	blue
CsaV3_1G007990	brown
CsaV3_1G008010	turquoise
CsaV3_1G008020	blue
CsaV3_1G008030	magenta
CsaV3_1G008040	purple
CsaV3_1G008050	turquoise
CsaV3_1G008060	turquoise
CsaV3_1G008070	turquoise
CsaV3_1G008080	turquoise
CsaV3_1G008110	turquoise
CsaV3_1G008130	blue
CsaV3_1G008140	brown
CsaV3_1G008160	turquoise
CsaV3_1G008180	blue
CsaV3_1G008190	blue
CsaV3_1G008200	yellow
CsaV3_1G008230	yellow
CsaV3_1G008260	turquoise
CsaV3_1G008270	blue
CsaV3_1G008280	greenyellow
CsaV3_1G008290	turquoise
CsaV3_1G008300	turquoise
CsaV3_1G008310	green
CsaV3_1G008320	turquoise
CsaV3_1G008340	green
CsaV3_1G008350	turquoise
CsaV3_1G008390	greenyellow
CsaV3_1G008400	brown
CsaV3_1G008430	purple
CsaV3_1G008440	brown
CsaV3_1G008460	brown
CsaV3_1G008470	turquoise
CsaV3_1G008490	blue
CsaV3_1G008500	blue
CsaV3_1G008520	turquoise
CsaV3_1G008530	green
CsaV3_1G008550	turquoise
CsaV3_1G008560	turquoise
CsaV3_1G008570	brown
CsaV3_1G008580	blue
CsaV3_1G008590	magenta
CsaV3_1G008610	turquoise
CsaV3_1G008620	green
CsaV3_1G008630	yellow
CsaV3_1G008650	turquoise
CsaV3_1G008660	turquoise
CsaV3_1G008700	pink
CsaV3_1G008730	turquoise
CsaV3_1G008800	blue
CsaV3_1G008830	blue
CsaV3_1G008840	turquoise
CsaV3_1G008860	blue
CsaV3_1G008870	brown
CsaV3_1G008910	cyan
CsaV3_1G008920	turquoise
CsaV3_1G008930	yellow
CsaV3_1G008950	yellow
CsaV3_1G009040	turquoise
CsaV3_1G009050	yellow
CsaV3_1G009060	blue
CsaV3_1G009080	brown
CsaV3_1G009090	blue
CsaV3_1G009100	blue
CsaV3_1G009120	brown
CsaV3_1G009130	purple
CsaV3_1G009140	blue
CsaV3_1G009180	blue
CsaV3_1G009190	blue
CsaV3_1G009210	pink
CsaV3_1G009220	turquoise
CsaV3_1G009240	turquoise
CsaV3_1G009250	turquoise
CsaV3_1G009280	turquoise
CsaV3_1G009290	green
CsaV3_1G009320	turquoise
CsaV3_1G009330	lightcyan
CsaV3_1G009350	blue
CsaV3_1G009390	turquoise
CsaV3_1G009400	blue
CsaV3_1G009410	turquoise
CsaV3_1G009420	blue
CsaV3_1G009450	blue
CsaV3_1G009460	blue
CsaV3_1G009470	turquoise
CsaV3_1G009480	blue
CsaV3_1G009500	turquoise
CsaV3_1G009510	blue
CsaV3_1G009520	red
CsaV3_1G009530	brown
CsaV3_1G009560	blue
CsaV3_1G009570	purple
CsaV3_1G009580	blue
CsaV3_1G009590	black
CsaV3_1G009610	blue
CsaV3_1G009640	blue
CsaV3_1G009650	turquoise
CsaV3_1G009670	brown
CsaV3_1G009680	yellow
CsaV3_1G009690	green
CsaV3_1G009700	blue
CsaV3_1G009720	turquoise
CsaV3_1G009740	turquoise
CsaV3_1G009760	blue
CsaV3_1G009770	blue
CsaV3_1G009780	blue
CsaV3_1G009790	turquoise
CsaV3_1G009800	blue
CsaV3_1G009850	turquoise
CsaV3_1G009890	turquoise
CsaV3_1G009910	blue
CsaV3_1G009920	blue
CsaV3_1G009930	brown
CsaV3_1G009940	black
CsaV3_1G009950	turquoise
CsaV3_1G009960	yellow
CsaV3_1G010060	blue
CsaV3_1G010070	black
CsaV3_1G010090	turquoise
CsaV3_1G010120	blue
CsaV3_1G010130	turquoise
CsaV3_1G010150	grey
CsaV3_1G010160	turquoise
CsaV3_1G010170	blue
CsaV3_1G010200	black
CsaV3_1G010220	blue
CsaV3_1G010230	blue
CsaV3_1G010240	turquoise
CsaV3_1G010270	blue
CsaV3_1G010300	turquoise
CsaV3_1G010500	turquoise
CsaV3_1G010540	blue
CsaV3_1G010550	blue
CsaV3_1G010600	turquoise
CsaV3_1G010620	blue
CsaV3_1G010650	brown
CsaV3_1G010660	purple
CsaV3_1G010680	purple
CsaV3_1G010690	brown
CsaV3_1G010730	blue
CsaV3_1G010740	blue
CsaV3_1G010750	blue
CsaV3_1G010780	brown
CsaV3_1G010800	blue
CsaV3_1G010810	turquoise
CsaV3_1G010820	turquoise
CsaV3_1G010840	turquoise
CsaV3_1G010850	blue
CsaV3_1G010860	blue
CsaV3_1G010880	pink
CsaV3_1G010890	blue
CsaV3_1G010910	blue
CsaV3_1G010950	brown
CsaV3_1G010960	brown
CsaV3_1G010980	blue
CsaV3_1G011000	brown
CsaV3_1G011010	turquoise
CsaV3_1G011040	turquoise
CsaV3_1G011060	blue
CsaV3_1G011070	blue
CsaV3_1G011080	turquoise
CsaV3_1G011100	yellow
CsaV3_1G011120	brown
CsaV3_1G011150	blue
CsaV3_1G011160	brown
CsaV3_1G011260	blue
CsaV3_1G011270	blue
CsaV3_1G011280	blue
CsaV3_1G011300	yellow
CsaV3_1G011310	blue
CsaV3_1G011320	blue
CsaV3_1G011330	blue
CsaV3_1G011350	blue
CsaV3_1G011360	blue
CsaV3_1G011380	turquoise
CsaV3_1G011390	magenta
CsaV3_1G011450	yellow
CsaV3_1G011650	blue
CsaV3_1G011670	blue
CsaV3_1G011700	blue
CsaV3_1G011710	yellow
CsaV3_1G011730	blue
CsaV3_1G011740	blue
CsaV3_1G011760	brown
CsaV3_1G011780	turquoise
CsaV3_1G011790	yellow
CsaV3_1G011800	turquoise
CsaV3_1G011810	turquoise
CsaV3_1G011820	turquoise
CsaV3_1G011830	turquoise
CsaV3_1G011840	pink
CsaV3_1G011850	blue
CsaV3_1G011870	blue
CsaV3_1G011890	turquoise
CsaV3_1G011930	turquoise
CsaV3_1G011940	turquoise
CsaV3_1G011950	turquoise
CsaV3_1G011960	blue
CsaV3_1G011970	blue
CsaV3_1G011990	turquoise
CsaV3_1G012080	green
CsaV3_1G012100	yellow
CsaV3_1G012120	turquoise
CsaV3_1G012140	turquoise
CsaV3_1G012150	black
CsaV3_1G012170	turquoise
CsaV3_1G012180	turquoise
CsaV3_1G012190	tan
CsaV3_1G012280	turquoise
CsaV3_1G012290	blue
CsaV3_1G012300	turquoise
CsaV3_1G012310	turquoise
CsaV3_1G012320	turquoise
CsaV3_1G012330	blue
CsaV3_1G012340	brown
CsaV3_1G012350	red
CsaV3_1G012360	turquoise
CsaV3_1G012380	pink
CsaV3_1G012390	blue
CsaV3_1G012400	turquoise
CsaV3_1G012440	blue
CsaV3_1G012460	turquoise
CsaV3_1G012480	turquoise
CsaV3_1G012490	blue
CsaV3_1G012520	blue
CsaV3_1G012560	blue
CsaV3_1G012600	blue
CsaV3_1G012610	turquoise
CsaV3_1G012620	turquoise
CsaV3_1G012670	yellow
CsaV3_1G012710	blue
CsaV3_1G012720	blue
CsaV3_1G012730	blue
CsaV3_1G012760	blue
CsaV3_1G012770	turquoise
CsaV3_1G012780	brown
CsaV3_1G012800	turquoise
CsaV3_1G012810	turquoise
CsaV3_1G012820	turquoise
CsaV3_1G012830	turquoise
CsaV3_1G012840	turquoise
CsaV3_1G012850	blue
CsaV3_1G012860	blue
CsaV3_1G012900	blue
CsaV3_1G012920	yellow
CsaV3_1G012940	blue
CsaV3_1G012970	blue
CsaV3_1G012990	blue
CsaV3_1G013000	magenta
CsaV3_1G013010	pink
CsaV3_1G013070	blue
CsaV3_1G013080	brown
CsaV3_1G013090	blue
CsaV3_1G013100	turquoise
CsaV3_1G013120	cyan
CsaV3_1G013130	turquoise
CsaV3_1G013140	blue
CsaV3_1G013210	blue
CsaV3_1G013270	blue
CsaV3_1G013290	turquoise
CsaV3_1G013310	blue
CsaV3_1G013320	turquoise
CsaV3_1G013380	blue
CsaV3_1G013390	blue
CsaV3_1G013440	blue
CsaV3_1G013480	turquoise
CsaV3_1G013500	turquoise
CsaV3_1G013510	turquoise
CsaV3_1G013520	brown
CsaV3_1G013530	turquoise
CsaV3_1G013550	blue
CsaV3_1G013560	yellow
CsaV3_1G013570	turquoise
CsaV3_1G013580	turquoise
CsaV3_1G013620	turquoise
CsaV3_1G013720	red
CsaV3_1G013750	turquoise
CsaV3_1G013770	turquoise
CsaV3_1G013880	turquoise
CsaV3_1G013900	blue
CsaV3_1G013930	turquoise
CsaV3_1G013960	turquoise
CsaV3_1G013970	brown
CsaV3_1G013990	blue
CsaV3_1G014000	greenyellow
CsaV3_1G014010	turquoise
CsaV3_1G014020	blue
CsaV3_1G014030	blue
CsaV3_1G014060	pink
CsaV3_1G014070	turquoise
CsaV3_1G014090	turquoise
CsaV3_1G014110	turquoise
CsaV3_1G014120	purple
CsaV3_1G014170	blue
CsaV3_1G014250	turquoise
CsaV3_1G014270	turquoise
CsaV3_1G014280	brown
CsaV3_1G014320	brown
CsaV3_1G014330	brown
CsaV3_1G014360	turquoise
CsaV3_1G014380	brown
CsaV3_1G014420	salmon
CsaV3_1G014440	black
CsaV3_1G014450	yellow
CsaV3_1G014460	turquoise
CsaV3_1G014480	blue
CsaV3_1G014490	midnightblue
CsaV3_1G014500	blue
CsaV3_1G014510	blue
CsaV3_1G014520	pink
CsaV3_1G014530	turquoise
CsaV3_1G014560	blue
CsaV3_1G014580	yellow
CsaV3_1G014590	brown
CsaV3_1G014600	turquoise
CsaV3_1G014630	turquoise
CsaV3_1G014690	blue
CsaV3_1G014710	turquoise
CsaV3_1G014740	turquoise
CsaV3_1G014750	turquoise
CsaV3_1G014770	turquoise
CsaV3_1G014790	blue
CsaV3_1G014810	pink
CsaV3_1G014820	blue
CsaV3_1G014830	blue
CsaV3_1G014850	blue
CsaV3_1G014860	turquoise
CsaV3_1G014870	turquoise
CsaV3_1G014880	greenyellow
CsaV3_1G014890	blue
CsaV3_1G014900	turquoise
CsaV3_1G014930	turquoise
CsaV3_1G014940	turquoise
CsaV3_1G015010	turquoise
CsaV3_1G015020	turquoise
CsaV3_1G015030	yellow
CsaV3_1G015050	blue
CsaV3_1G015060	magenta
CsaV3_1G015080	red
CsaV3_1G015090	blue
CsaV3_1G015100	blue
CsaV3_1G015170	turquoise
CsaV3_1G015180	turquoise
CsaV3_1G015190	brown
CsaV3_1G015230	blue
CsaV3_1G015310	black
CsaV3_1G015340	blue
CsaV3_1G015350	yellow
CsaV3_1G015370	turquoise
CsaV3_1G015380	turquoise
CsaV3_1G015390	turquoise
CsaV3_1G015440	turquoise
CsaV3_1G015450	turquoise
CsaV3_1G015460	brown
CsaV3_1G015470	turquoise
CsaV3_1G015480	turquoise
CsaV3_1G015490	blue
CsaV3_1G015510	turquoise
CsaV3_1G015550	blue
CsaV3_1G015600	lightcyan
CsaV3_1G015620	turquoise
CsaV3_1G015660	blue
CsaV3_1G015670	turquoise
CsaV3_1G015680	blue
CsaV3_1G015720	turquoise
CsaV3_1G015730	yellow
CsaV3_1G015740	red
CsaV3_1G015760	turquoise
CsaV3_1G015770	blue
CsaV3_1G015830	greenyellow
CsaV3_1G015850	turquoise
CsaV3_1G015920	turquoise
CsaV3_1G016960	yellow
CsaV3_1G016970	blue
CsaV3_1G016980	blue
CsaV3_1G016990	turquoise
CsaV3_1G017000	turquoise
CsaV3_1G017030	turquoise
CsaV3_1G017060	turquoise
CsaV3_1G017080	blue
CsaV3_1G017090	blue
CsaV3_1G017100	turquoise
CsaV3_1G017110	yellow
CsaV3_1G017130	blue
CsaV3_1G017140	turquoise
CsaV3_1G017150	brown
CsaV3_1G017160	green
CsaV3_1G017170	blue
CsaV3_1G017180	magenta
CsaV3_1G017190	blue
CsaV3_1G017210	blue
CsaV3_1G017220	turquoise
CsaV3_1G017230	turquoise
CsaV3_1G017240	turquoise
CsaV3_1G017250	brown
CsaV3_1G017260	green
CsaV3_1G017280	turquoise
CsaV3_1G017330	turquoise
CsaV3_1G018370	yellow
CsaV3_1G018420	turquoise
CsaV3_1G018430	turquoise
CsaV3_1G018440	turquoise
CsaV3_1G018460	blue
CsaV3_1G019470	turquoise
CsaV3_1G019480	black
CsaV3_1G019520	blue
CsaV3_1G019530	turquoise
CsaV3_1G019540	turquoise
CsaV3_1G019550	turquoise
CsaV3_1G019700	turquoise
CsaV3_1G020780	brown
CsaV3_1G020790	blue
CsaV3_1G020800	turquoise
CsaV3_1G020810	blue
CsaV3_1G021840	blue
CsaV3_1G021860	blue
CsaV3_1G022890	turquoise
CsaV3_1G022910	turquoise
CsaV3_1G022920	blue
CsaV3_1G022930	blue
CsaV3_1G022950	blue
CsaV3_1G022960	turquoise
CsaV3_1G022970	green
CsaV3_1G022990	brown
CsaV3_1G023000	turquoise
CsaV3_1G023010	turquoise
CsaV3_1G023020	blue
CsaV3_1G023030	turquoise
CsaV3_1G023060	blue
CsaV3_1G023080	blue
CsaV3_1G023090	blue
CsaV3_1G023100	green
CsaV3_1G024100	red
CsaV3_1G024110	turquoise
CsaV3_1G024120	black
CsaV3_1G024140	brown
CsaV3_1G024160	blue
CsaV3_1G024170	blue
CsaV3_1G024210	brown
CsaV3_1G024230	yellow
CsaV3_1G024240	red
CsaV3_1G024260	turquoise
CsaV3_1G024290	turquoise
CsaV3_1G024300	turquoise
CsaV3_1G024310	grey
CsaV3_1G024400	turquoise
CsaV3_1G024410	blue
CsaV3_1G025460	turquoise
CsaV3_1G025470	blue
CsaV3_1G025510	turquoise
CsaV3_1G025520	turquoise
CsaV3_1G025530	green
CsaV3_1G025550	blue
CsaV3_1G025570	blue
CsaV3_1G026600	turquoise
CsaV3_1G026650	yellow
CsaV3_1G026670	turquoise
CsaV3_1G026700	blue
CsaV3_1G026710	turquoise
CsaV3_1G026740	turquoise
CsaV3_1G026750	turquoise
CsaV3_1G027860	turquoise
CsaV3_1G027870	brown
CsaV3_1G027880	blue
CsaV3_1G027900	salmon
CsaV3_1G027910	pink
CsaV3_1G027920	turquoise
CsaV3_1G027950	turquoise
CsaV3_1G027960	turquoise
CsaV3_1G027990	blue
CsaV3_1G028050	turquoise
CsaV3_1G028060	blue
CsaV3_1G028320	turquoise
CsaV3_1G028330	turquoise
CsaV3_1G028340	turquoise
CsaV3_1G028350	brown
CsaV3_1G028360	turquoise
CsaV3_1G028370	yellow
CsaV3_1G028380	turquoise
CsaV3_1G028390	red
CsaV3_1G028450	pink
CsaV3_1G028480	black
CsaV3_1G028490	turquoise
CsaV3_1G028510	turquoise
CsaV3_1G028530	brown
CsaV3_1G028540	brown
CsaV3_1G028550	turquoise
CsaV3_1G028560	brown
CsaV3_1G028610	turquoise
CsaV3_1G028620	turquoise
CsaV3_1G028670	blue
CsaV3_1G028690	brown
CsaV3_1G028720	turquoise
CsaV3_1G028740	turquoise
CsaV3_1G028770	turquoise
CsaV3_1G028780	brown
CsaV3_1G028800	blue
CsaV3_1G028810	pink
CsaV3_1G028820	turquoise
CsaV3_1G028830	turquoise
CsaV3_1G028840	yellow
CsaV3_1G028860	turquoise
CsaV3_1G028870	magenta
CsaV3_1G028890	turquoise
CsaV3_1G028900	blue
CsaV3_1G028930	red
CsaV3_1G028940	red
CsaV3_1G028950	brown
CsaV3_1G028960	turquoise
CsaV3_1G028970	blue
CsaV3_1G028980	blue
CsaV3_1G028990	blue
CsaV3_1G029010	yellow
CsaV3_1G029020	greenyellow
CsaV3_1G029030	turquoise
CsaV3_1G029080	blue
CsaV3_1G029090	turquoise
CsaV3_1G029100	turquoise
CsaV3_1G029110	purple
CsaV3_1G029120	turquoise
CsaV3_1G029130	turquoise
CsaV3_1G029140	turquoise
CsaV3_1G029160	black
CsaV3_1G029180	turquoise
CsaV3_1G029190	turquoise
CsaV3_1G029200	green
CsaV3_1G029230	turquoise
CsaV3_1G029270	blue
CsaV3_1G029280	turquoise
CsaV3_1G029290	turquoise
CsaV3_1G029300	blue
CsaV3_1G029310	turquoise
CsaV3_1G029320	turquoise
CsaV3_1G029350	tan
CsaV3_1G029380	yellow
CsaV3_1G029390	yellow
CsaV3_1G029400	blue
CsaV3_1G029410	blue
CsaV3_1G029420	yellow
CsaV3_1G029460	turquoise
CsaV3_1G029520	turquoise
CsaV3_1G029530	blue
CsaV3_1G029540	blue
CsaV3_1G029550	blue
CsaV3_1G029620	turquoise
CsaV3_1G029630	green
CsaV3_1G029660	blue
CsaV3_1G029680	green
CsaV3_1G029700	brown
CsaV3_1G029720	turquoise
CsaV3_1G029740	pink
CsaV3_1G029760	blue
CsaV3_1G029770	turquoise
CsaV3_1G029780	purple
CsaV3_1G029790	green
CsaV3_1G029830	turquoise
CsaV3_1G029880	turquoise
CsaV3_1G029900	blue
CsaV3_1G029920	turquoise
CsaV3_1G029930	turquoise
CsaV3_1G030010	brown
CsaV3_1G030020	turquoise
CsaV3_1G030090	turquoise
CsaV3_1G030110	purple
CsaV3_1G030150	green
CsaV3_1G030190	green
CsaV3_1G030210	black
CsaV3_1G030220	turquoise
CsaV3_1G030230	green
CsaV3_1G030240	midnightblue
CsaV3_1G030280	blue
CsaV3_1G030300	turquoise
CsaV3_1G030320	turquoise
CsaV3_1G030330	turquoise
CsaV3_1G030340	grey
CsaV3_1G030350	blue
CsaV3_1G030450	blue
CsaV3_1G030480	turquoise
CsaV3_1G030500	turquoise
CsaV3_1G030530	turquoise
CsaV3_1G030550	turquoise
CsaV3_1G030570	brown
CsaV3_1G030580	blue
CsaV3_1G030590	blue
CsaV3_1G030610	blue
CsaV3_1G030670	turquoise
CsaV3_1G030700	turquoise
CsaV3_1G030710	turquoise
CsaV3_1G030730	turquoise
CsaV3_1G030750	turquoise
CsaV3_1G030790	green
CsaV3_1G030800	turquoise
CsaV3_1G030850	turquoise
CsaV3_1G030900	blue
CsaV3_1G030910	black
CsaV3_1G030920	turquoise
CsaV3_1G030930	red
CsaV3_1G030940	turquoise
CsaV3_1G030950	blue
CsaV3_1G030990	blue
CsaV3_1G031010	turquoise
CsaV3_1G031040	yellow
CsaV3_1G031050	blue
CsaV3_1G031060	brown
CsaV3_1G031070	turquoise
CsaV3_1G031100	turquoise
CsaV3_1G031130	blue
CsaV3_1G031140	blue
CsaV3_1G031180	turquoise
CsaV3_1G031190	blue
CsaV3_1G031200	turquoise
CsaV3_1G031230	blue
CsaV3_1G031260	turquoise
CsaV3_1G031270	tan
CsaV3_1G031280	blue
CsaV3_1G031290	yellow
CsaV3_1G031330	brown
CsaV3_1G031340	green
CsaV3_1G031350	green
CsaV3_1G031360	turquoise
CsaV3_1G031370	turquoise
CsaV3_1G031380	blue
CsaV3_1G031390	brown
CsaV3_1G031420	turquoise
CsaV3_1G031430	brown
CsaV3_1G031460	blue
CsaV3_1G031470	brown
CsaV3_1G031550	blue
CsaV3_1G031560	blue
CsaV3_1G031570	pink
CsaV3_1G031600	turquoise
CsaV3_1G031610	blue
CsaV3_1G031630	blue
CsaV3_1G031640	blue
CsaV3_1G031650	blue
CsaV3_1G031660	blue
CsaV3_1G031670	brown
CsaV3_1G031710	blue
CsaV3_1G031720	turquoise
CsaV3_1G031740	blue
CsaV3_1G031760	turquoise
CsaV3_1G031770	blue
CsaV3_1G031790	turquoise
CsaV3_1G031800	turquoise
CsaV3_1G031840	green
CsaV3_1G031850	turquoise
CsaV3_1G031860	turquoise
CsaV3_1G031900	blue
CsaV3_1G031920	green
CsaV3_1G031960	purple
CsaV3_1G031980	turquoise
CsaV3_1G031990	turquoise
CsaV3_1G032000	magenta
CsaV3_1G032010	turquoise
CsaV3_1G032030	blue
CsaV3_1G032050	green
CsaV3_1G032060	blue
CsaV3_1G032120	turquoise
CsaV3_1G032130	turquoise
CsaV3_1G032140	turquoise
CsaV3_1G032150	turquoise
CsaV3_1G032160	turquoise
CsaV3_1G032180	purple
CsaV3_1G032190	turquoise
CsaV3_1G032200	purple
CsaV3_1G032220	turquoise
CsaV3_1G032230	turquoise
CsaV3_1G032270	blue
CsaV3_1G032300	blue
CsaV3_1G032330	blue
CsaV3_1G032360	turquoise
CsaV3_1G032370	blue
CsaV3_1G032400	pink
CsaV3_1G032410	turquoise
CsaV3_1G032420	blue
CsaV3_1G032470	greenyellow
CsaV3_1G032500	brown
CsaV3_1G032510	blue
CsaV3_1G032520	tan
CsaV3_1G032550	brown
CsaV3_1G032560	turquoise
CsaV3_1G032570	blue
CsaV3_1G032580	turquoise
CsaV3_1G032590	turquoise
CsaV3_1G032610	brown
CsaV3_1G032650	blue
CsaV3_1G032660	blue
CsaV3_1G032670	blue
CsaV3_1G032680	turquoise
CsaV3_1G032690	pink
CsaV3_1G032700	turquoise
CsaV3_1G032710	blue
CsaV3_1G032720	midnightblue
CsaV3_1G032760	black
CsaV3_1G032790	turquoise
CsaV3_1G032810	blue
CsaV3_1G032830	green
CsaV3_1G032860	blue
CsaV3_1G032880	turquoise
CsaV3_1G032920	brown
CsaV3_1G032940	turquoise
CsaV3_1G032970	turquoise
CsaV3_1G032990	brown
CsaV3_1G033000	pink
CsaV3_1G033010	blue
CsaV3_1G033060	blue
CsaV3_1G033090	blue
CsaV3_1G033100	turquoise
CsaV3_1G033130	blue
CsaV3_1G033150	yellow
CsaV3_1G033180	turquoise
CsaV3_1G033190	turquoise
CsaV3_1G033240	green
CsaV3_1G033260	turquoise
CsaV3_1G033280	turquoise
CsaV3_1G033290	brown
CsaV3_1G033340	yellow
CsaV3_1G033350	turquoise
CsaV3_1G033360	blue
CsaV3_1G033370	yellow
CsaV3_1G033400	turquoise
CsaV3_1G033410	blue
CsaV3_1G033420	blue
CsaV3_1G033430	brown
CsaV3_1G033440	blue
CsaV3_1G033450	blue
CsaV3_1G033490	blue
CsaV3_1G033500	blue
CsaV3_1G033510	blue
CsaV3_1G033530	pink
CsaV3_1G033540	blue
CsaV3_1G033580	turquoise
CsaV3_1G033610	blue
CsaV3_1G033620	brown
CsaV3_1G033630	brown
CsaV3_1G033640	turquoise
CsaV3_1G033650	blue
CsaV3_1G033660	greenyellow
CsaV3_1G033670	turquoise
CsaV3_1G033680	turquoise
CsaV3_1G033690	blue
CsaV3_1G033720	blue
CsaV3_1G033740	turquoise
CsaV3_1G033750	blue
CsaV3_1G033760	yellow
CsaV3_1G033770	turquoise
CsaV3_1G033820	turquoise
CsaV3_1G033850	brown
CsaV3_1G033860	brown
CsaV3_1G033870	blue
CsaV3_1G033880	blue
CsaV3_1G033910	turquoise
CsaV3_1G033920	blue
CsaV3_1G033930	blue
CsaV3_1G033990	turquoise
CsaV3_1G034010	blue
CsaV3_1G034020	blue
CsaV3_1G034030	blue
CsaV3_1G034040	brown
CsaV3_1G034060	turquoise
CsaV3_1G034070	blue
CsaV3_1G034080	blue
CsaV3_1G034110	purple
CsaV3_1G034170	turquoise
CsaV3_1G034200	yellow
CsaV3_1G034270	tan
CsaV3_1G034280	brown
CsaV3_1G034290	black
CsaV3_1G034300	brown
CsaV3_1G034310	red
CsaV3_1G034330	turquoise
CsaV3_1G034340	turquoise
CsaV3_1G034350	blue
CsaV3_1G034360	turquoise
CsaV3_1G034380	turquoise
CsaV3_1G034390	turquoise
CsaV3_1G034400	black
CsaV3_1G034410	turquoise
CsaV3_1G034420	turquoise
CsaV3_1G034430	salmon
CsaV3_1G034440	lightcyan
CsaV3_1G034470	turquoise
CsaV3_1G034480	turquoise
CsaV3_1G034500	pink
CsaV3_1G034510	blue
CsaV3_1G034540	blue
CsaV3_1G034580	yellow
CsaV3_1G034620	blue
CsaV3_1G035670	blue
CsaV3_1G035700	blue
CsaV3_1G035780	blue
CsaV3_1G035800	blue
CsaV3_1G035810	turquoise
CsaV3_1G035820	green
CsaV3_1G035830	green
CsaV3_1G035840	brown
CsaV3_1G035860	blue
CsaV3_1G035870	blue
CsaV3_1G035880	yellow
CsaV3_1G035920	turquoise
CsaV3_1G035930	turquoise
CsaV3_1G035950	midnightblue
CsaV3_1G035970	purple
CsaV3_1G035980	yellow
CsaV3_1G036000	blue
CsaV3_1G036010	blue
CsaV3_1G036020	tan
CsaV3_1G036030	turquoise
CsaV3_1G036040	turquoise
CsaV3_1G036050	blue
CsaV3_1G036070	yellow
CsaV3_1G036100	turquoise
CsaV3_1G036110	turquoise
CsaV3_1G036120	brown
CsaV3_1G036140	blue
CsaV3_1G036170	turquoise
CsaV3_1G036180	turquoise
CsaV3_1G036190	brown
CsaV3_1G036200	turquoise
CsaV3_1G036210	blue
CsaV3_1G036250	purple
CsaV3_1G036310	turquoise
CsaV3_1G036320	blue
CsaV3_1G036330	blue
CsaV3_1G036340	blue
CsaV3_1G036350	pink
CsaV3_1G036360	blue
CsaV3_1G036370	red
CsaV3_1G036380	blue
CsaV3_1G036390	yellow
CsaV3_1G036440	turquoise
CsaV3_1G036460	turquoise
CsaV3_1G036490	blue
CsaV3_1G036500	turquoise
CsaV3_1G036520	turquoise
CsaV3_1G036540	turquoise
CsaV3_1G036550	turquoise
CsaV3_1G036560	tan
CsaV3_1G036580	brown
CsaV3_1G036590	brown
CsaV3_1G036600	turquoise
CsaV3_1G036610	blue
CsaV3_1G036630	turquoise
CsaV3_1G036660	turquoise
CsaV3_1G036670	blue
CsaV3_1G036680	turquoise
CsaV3_1G036690	turquoise
CsaV3_1G036720	black
CsaV3_1G036730	black
CsaV3_1G036760	turquoise
CsaV3_1G036770	green
CsaV3_1G036780	greenyellow
CsaV3_1G036810	blue
CsaV3_1G036820	turquoise
CsaV3_1G036830	blue
CsaV3_1G036840	blue
CsaV3_1G036870	blue
CsaV3_1G036890	turquoise
CsaV3_1G036910	turquoise
CsaV3_1G036980	turquoise
CsaV3_1G036990	salmon
CsaV3_1G037010	turquoise
CsaV3_1G037020	blue
CsaV3_1G037060	turquoise
CsaV3_1G037110	turquoise
CsaV3_1G037140	brown
CsaV3_1G037160	blue
CsaV3_1G037170	turquoise
CsaV3_1G037190	cyan
CsaV3_1G037220	magenta
CsaV3_1G037230	turquoise
CsaV3_1G037250	blue
CsaV3_1G037270	pink
CsaV3_1G037290	turquoise
CsaV3_1G037300	pink
CsaV3_1G037330	blue
CsaV3_1G037340	blue
CsaV3_1G037370	turquoise
CsaV3_1G037380	blue
CsaV3_1G037390	blue
CsaV3_1G037400	turquoise
CsaV3_1G037420	pink
CsaV3_1G037430	turquoise
CsaV3_1G037440	blue
CsaV3_1G037550	turquoise
CsaV3_1G037560	blue
CsaV3_1G037630	brown
CsaV3_1G037650	magenta
CsaV3_1G037660	yellow
CsaV3_1G037670	blue
CsaV3_1G037700	turquoise
CsaV3_1G037710	blue
CsaV3_1G037720	turquoise
CsaV3_1G037730	turquoise
CsaV3_1G037750	blue
CsaV3_1G037760	turquoise
CsaV3_1G037770	turquoise
CsaV3_1G037910	yellow
CsaV3_1G037920	blue
CsaV3_1G037940	blue
CsaV3_1G037950	blue
CsaV3_1G037960	green
CsaV3_1G037980	black
CsaV3_1G037990	turquoise
CsaV3_1G038000	turquoise
CsaV3_1G038020	purple
CsaV3_1G038040	blue
CsaV3_1G038070	turquoise
CsaV3_1G038080	turquoise
CsaV3_1G038090	turquoise
CsaV3_1G038120	black
CsaV3_1G038130	turquoise
CsaV3_1G038140	turquoise
CsaV3_1G038160	blue
CsaV3_1G038210	turquoise
CsaV3_1G038240	blue
CsaV3_1G038390	blue
CsaV3_1G038400	brown
CsaV3_1G038440	black
CsaV3_1G038450	blue
CsaV3_1G038460	turquoise
CsaV3_1G038470	turquoise
CsaV3_1G038480	turquoise
CsaV3_1G038490	blue
CsaV3_1G038500	turquoise
CsaV3_1G038550	brown
CsaV3_1G038560	pink
CsaV3_1G038600	blue
CsaV3_1G038610	blue
CsaV3_1G038630	turquoise
CsaV3_1G038640	turquoise
CsaV3_1G038650	turquoise
CsaV3_1G038660	turquoise
CsaV3_1G038670	blue
CsaV3_1G038680	turquoise
CsaV3_1G038690	turquoise
CsaV3_1G038700	turquoise
CsaV3_1G038710	turquoise
CsaV3_1G038720	turquoise
CsaV3_1G038730	turquoise
CsaV3_1G038740	turquoise
CsaV3_1G038750	brown
CsaV3_1G038770	turquoise
CsaV3_1G038780	turquoise
CsaV3_1G038800	blue
CsaV3_1G038810	blue
CsaV3_1G038820	yellow
CsaV3_1G038830	turquoise
CsaV3_1G038840	turquoise
CsaV3_1G038850	turquoise
CsaV3_1G038860	turquoise
CsaV3_1G038870	brown
CsaV3_1G038880	turquoise
CsaV3_1G038890	blue
CsaV3_1G038920	cyan
CsaV3_1G038950	turquoise
CsaV3_1G038970	black
CsaV3_1G038980	blue
CsaV3_1G039010	tan
CsaV3_1G039060	turquoise
CsaV3_1G039070	red
CsaV3_1G039080	turquoise
CsaV3_1G039090	turquoise
CsaV3_1G039110	blue
CsaV3_1G039130	blue
CsaV3_1G039140	blue
CsaV3_1G039150	brown
CsaV3_1G039190	pink
CsaV3_1G039210	turquoise
CsaV3_1G039250	turquoise
CsaV3_1G039260	yellow
CsaV3_1G039310	turquoise
CsaV3_1G039320	turquoise
CsaV3_1G039330	turquoise
CsaV3_1G039360	blue
CsaV3_1G039420	turquoise
CsaV3_1G039430	magenta
CsaV3_1G039440	blue
CsaV3_1G039490	cyan
CsaV3_1G039500	pink
CsaV3_1G039510	turquoise
CsaV3_1G039520	brown
CsaV3_1G039530	blue
CsaV3_1G039550	blue
CsaV3_1G039570	green
CsaV3_1G039580	blue
CsaV3_1G039590	blue
CsaV3_1G039600	turquoise
CsaV3_1G039610	blue
CsaV3_1G039620	pink
CsaV3_1G039630	pink
CsaV3_1G039640	blue
CsaV3_1G039650	turquoise
CsaV3_1G039680	turquoise
CsaV3_1G039690	yellow
CsaV3_1G039700	turquoise
CsaV3_1G039710	turquoise
CsaV3_1G039720	blue
CsaV3_1G039740	blue
CsaV3_1G039780	turquoise
CsaV3_1G039790	blue
CsaV3_1G039810	blue
CsaV3_1G039820	blue
CsaV3_1G039830	turquoise
CsaV3_1G039870	blue
CsaV3_1G039890	pink
CsaV3_1G039900	green
CsaV3_1G039920	turquoise
CsaV3_1G039930	blue
CsaV3_1G039960	turquoise
CsaV3_1G039980	blue
CsaV3_1G039990	turquoise
CsaV3_1G040000	blue
CsaV3_1G040010	blue
CsaV3_1G040030	pink
CsaV3_1G040040	turquoise
CsaV3_1G040060	blue
CsaV3_1G040090	turquoise
CsaV3_1G040100	turquoise
CsaV3_1G040120	turquoise
CsaV3_1G040230	turquoise
CsaV3_1G040240	turquoise
CsaV3_1G040250	turquoise
CsaV3_1G040270	blue
CsaV3_1G040290	magenta
CsaV3_1G040300	green
CsaV3_1G040320	turquoise
CsaV3_1G040330	turquoise
CsaV3_1G040340	turquoise
CsaV3_1G040350	blue
CsaV3_1G040360	turquoise
CsaV3_1G040370	magenta
CsaV3_1G040400	blue
CsaV3_1G040410	pink
CsaV3_1G040420	turquoise
CsaV3_1G040440	turquoise
CsaV3_1G040450	turquoise
CsaV3_1G040460	blue
CsaV3_1G040470	blue
CsaV3_1G040480	turquoise
CsaV3_1G040500	turquoise
CsaV3_1G040520	turquoise
CsaV3_1G040530	turquoise
CsaV3_1G040560	blue
CsaV3_1G040590	turquoise
CsaV3_1G040600	blue
CsaV3_1G040610	blue
CsaV3_1G040620	blue
CsaV3_1G040640	blue
CsaV3_1G040650	blue
CsaV3_1G040660	pink
CsaV3_1G040670	turquoise
CsaV3_1G040680	black
CsaV3_1G040690	red
CsaV3_1G040710	blue
CsaV3_1G040720	blue
CsaV3_1G040730	black
CsaV3_1G040740	turquoise
CsaV3_1G040760	turquoise
CsaV3_1G040780	turquoise
CsaV3_1G040810	blue
CsaV3_1G040820	red
CsaV3_1G040850	turquoise
CsaV3_1G040860	blue
CsaV3_1G040870	purple
CsaV3_1G040880	turquoise
CsaV3_1G040990	turquoise
CsaV3_1G041000	turquoise
CsaV3_1G041010	red
CsaV3_1G041050	blue
CsaV3_1G041070	turquoise
CsaV3_1G041090	brown
CsaV3_1G041100	turquoise
CsaV3_1G041110	blue
CsaV3_1G041120	blue
CsaV3_1G041160	cyan
CsaV3_1G041170	turquoise
CsaV3_1G041180	turquoise
CsaV3_1G041190	yellow
CsaV3_1G041200	turquoise
CsaV3_1G041210	turquoise
CsaV3_1G041220	blue
CsaV3_1G041240	yellow
CsaV3_1G041270	blue
CsaV3_1G041280	turquoise
CsaV3_1G041290	blue
CsaV3_1G041300	turquoise
CsaV3_1G041310	turquoise
CsaV3_1G041320	green
CsaV3_1G041330	turquoise
CsaV3_1G041340	purple
CsaV3_1G041350	blue
CsaV3_1G041360	turquoise
CsaV3_1G041370	turquoise
CsaV3_1G041400	tan
CsaV3_1G041410	blue
CsaV3_1G041420	turquoise
CsaV3_1G041440	pink
CsaV3_1G041450	blue
CsaV3_1G041470	blue
CsaV3_1G041480	blue
CsaV3_1G041490	turquoise
CsaV3_1G041510	turquoise
CsaV3_1G041520	turquoise
CsaV3_1G041530	turquoise
CsaV3_1G041550	blue
CsaV3_1G041570	green
CsaV3_1G041580	turquoise
CsaV3_1G041590	turquoise
CsaV3_1G041630	brown
CsaV3_1G041640	blue
CsaV3_1G041670	turquoise
CsaV3_1G041690	turquoise
CsaV3_1G041700	blue
CsaV3_1G041720	blue
CsaV3_1G041760	turquoise
CsaV3_1G041780	blue
CsaV3_1G041790	turquoise
CsaV3_1G041800	turquoise
CsaV3_1G041810	turquoise
CsaV3_1G041820	brown
CsaV3_1G041830	brown
CsaV3_1G041850	turquoise
CsaV3_1G041860	turquoise
CsaV3_1G041870	turquoise
CsaV3_1G041880	turquoise
CsaV3_1G041890	blue
CsaV3_1G041900	turquoise
CsaV3_1G041910	blue
CsaV3_1G041920	green
CsaV3_1G041940	blue
CsaV3_1G041950	turquoise
CsaV3_1G041960	turquoise
CsaV3_1G041970	blue
CsaV3_1G041990	turquoise
CsaV3_1G042030	turquoise
CsaV3_1G042070	black
CsaV3_1G042080	magenta
CsaV3_1G042090	magenta
CsaV3_1G042100	blue
CsaV3_1G042110	blue
CsaV3_1G042120	magenta
CsaV3_1G042130	blue
CsaV3_1G042150	turquoise
CsaV3_1G042160	yellow
CsaV3_1G042170	turquoise
CsaV3_1G042180	turquoise
CsaV3_1G042210	blue
CsaV3_1G042230	greenyellow
CsaV3_1G042260	brown
CsaV3_1G042270	turquoise
CsaV3_1G042280	turquoise
CsaV3_1G042290	turquoise
CsaV3_1G042300	blue
CsaV3_1G042330	turquoise
CsaV3_1G042350	blue
CsaV3_1G042390	blue
CsaV3_1G042400	turquoise
CsaV3_1G042440	blue
CsaV3_1G042450	blue
CsaV3_1G042470	brown
CsaV3_1G042490	blue
CsaV3_1G042510	turquoise
CsaV3_1G042520	blue
CsaV3_1G042580	turquoise
CsaV3_1G042600	yellow
CsaV3_1G042610	turquoise
CsaV3_1G042640	blue
CsaV3_1G042670	turquoise
CsaV3_1G042720	turquoise
CsaV3_1G042730	turquoise
CsaV3_1G042740	turquoise
CsaV3_1G042750	turquoise
CsaV3_1G042760	pink
CsaV3_1G042770	blue
CsaV3_1G042780	blue
CsaV3_1G042790	blue
CsaV3_1G042800	blue
CsaV3_1G042820	turquoise
CsaV3_1G042840	turquoise
CsaV3_1G042850	turquoise
CsaV3_1G042860	blue
CsaV3_1G042870	turquoise
CsaV3_1G042910	magenta
CsaV3_1G042920	blue
CsaV3_1G042940	blue
CsaV3_1G042990	blue
CsaV3_1G043000	blue
CsaV3_1G043010	blue
CsaV3_1G043040	blue
CsaV3_1G043070	blue
CsaV3_1G043080	turquoise
CsaV3_1G043140	green
CsaV3_1G043150	turquoise
CsaV3_1G043170	cyan
CsaV3_1G043180	blue
CsaV3_1G043220	turquoise
CsaV3_1G043230	green
CsaV3_1G043340	turquoise
CsaV3_1G043360	blue
CsaV3_1G043370	turquoise
CsaV3_1G043380	turquoise
CsaV3_1G043420	blue
CsaV3_1G043430	turquoise
CsaV3_1G043440	green
CsaV3_1G043450	black
CsaV3_1G043460	turquoise
CsaV3_1G043470	black
CsaV3_1G043510	blue
CsaV3_1G043530	turquoise
CsaV3_1G043560	brown
CsaV3_1G043610	blue
CsaV3_1G043620	turquoise
CsaV3_1G043650	blue
CsaV3_1G043660	brown
CsaV3_1G043670	pink
CsaV3_1G043680	yellow
CsaV3_1G043700	turquoise
CsaV3_1G043710	blue
CsaV3_1G043750	turquoise
CsaV3_1G043770	brown
CsaV3_1G043790	blue
CsaV3_1G043850	brown
CsaV3_1G043900	blue
CsaV3_1G043920	green
CsaV3_1G043930	black
CsaV3_1G043970	blue
CsaV3_1G044000	turquoise
CsaV3_1G044020	turquoise
CsaV3_1G044040	brown
CsaV3_1G044060	brown
CsaV3_1G044130	turquoise
CsaV3_1G044140	turquoise
CsaV3_1G044150	blue
CsaV3_1G044160	blue
CsaV3_1G044170	blue
CsaV3_1G044180	turquoise
CsaV3_1G044190	turquoise
CsaV3_1G044210	turquoise
CsaV3_1G044260	tan
CsaV3_1G044270	brown
CsaV3_1G044290	black
CsaV3_1G044300	red
CsaV3_1G044310	magenta
CsaV3_1G044330	blue
CsaV3_1G044420	midnightblue
CsaV3_1G044470	turquoise
CsaV3_1G044490	turquoise
CsaV3_1G044500	green
CsaV3_1G044510	turquoise
CsaV3_1G044540	turquoise
CsaV3_1G044550	turquoise
CsaV3_1G044570	blue
CsaV3_1G044580	turquoise
CsaV3_1G044600	turquoise
CsaV3_1G044610	turquoise
CsaV3_1G044640	turquoise
CsaV3_1G044650	turquoise
CsaV3_1G044700	turquoise
CsaV3_1G044710	turquoise
CsaV3_1G044720	turquoise
CsaV3_1G044730	turquoise
CsaV3_1G044750	yellow
CsaV3_1G044760	blue
CsaV3_1G044790	brown
CsaV3_1G044800	turquoise
CsaV3_1G044820	brown
CsaV3_1G044830	brown
CsaV3_1G044890	black
CsaV3_1G044930	turquoise
CsaV3_1G045010	blue
CsaV3_1G045020	turquoise
CsaV3_1G045030	salmon
CsaV3_1G045050	turquoise
CsaV3_1G045080	blue
CsaV3_1G045090	turquoise
CsaV3_1G045100	turquoise
CsaV3_1G045130	turquoise
CsaV3_1G045140	green
CsaV3_1G045150	turquoise
CsaV3_1G045160	turquoise
CsaV3_1G045170	blue
CsaV3_1G045230	blue
CsaV3_1G045270	turquoise
CsaV3_1G045280	black
CsaV3_1G045360	blue
CsaV3_1G045370	yellow
CsaV3_1G045380	blue
CsaV3_1G045390	turquoise
CsaV3_1G045430	blue
CsaV3_1G045440	turquoise
CsaV3_1G045490	blue
CsaV3_1G045510	turquoise
CsaV3_1G045520	yellow
CsaV3_1G045550	blue
CsaV3_1G045560	blue
CsaV3_1G045580	turquoise
CsaV3_1G045620	blue
CsaV3_1G045650	blue
CsaV3_1G045660	turquoise
CsaV3_1G045670	lightcyan
CsaV3_1G045680	cyan
CsaV3_1G045700	turquoise
CsaV3_1G045720	blue
CsaV3_1G045730	turquoise
CsaV3_1G045740	turquoise
CsaV3_1G045760	brown
CsaV3_1G045800	blue
CsaV3_1G045830	turquoise
CsaV3_1G045840	turquoise
CsaV3_1G045860	yellow
CsaV3_1G045890	red
CsaV3_1G045950	green
CsaV3_1G046070	yellow
CsaV3_1G046080	turquoise
CsaV3_1G046090	blue
CsaV3_1G046110	blue
CsaV3_1G046130	turquoise
CsaV3_1G046140	blue
CsaV3_1G046180	red
CsaV3_1G046210	magenta
CsaV3_1G046220	red
CsaV3_1G046240	blue
CsaV3_1G046250	green
CsaV3_1G046270	turquoise
CsaV3_1G046310	blue
CsaV3_1G046320	yellow
CsaV3_1G046330	turquoise
CsaV3_1G046360	blue
CsaV3_1G046370	pink
CsaV3_1G046380	magenta
CsaV3_1G046390	turquoise
CsaV3_1G046400	blue
CsaV3_1G046450	blue
CsaV3_1G046470	green
CsaV3_1G046480	blue
CsaV3_1G046490	turquoise
CsaV3_1G046510	turquoise
CsaV3_1G046530	turquoise
CsaV3_1G046540	green
CsaV3_1G046550	yellow
CsaV3_1G046560	blue
CsaV3_1G046570	turquoise
CsaV3_1G046600	blue
CsaV3_1G046610	turquoise
CsaV3_1G046620	blue
CsaV3_1G046680	blue
CsaV3_1G046700	black
CsaV3_1G046750	blue
CsaV3_2G000040	turquoise
CsaV3_2G001050	magenta
CsaV3_2G001080	blue
CsaV3_2G001090	turquoise
CsaV3_2G001100	yellow
CsaV3_2G001130	blue
CsaV3_2G001140	blue
CsaV3_2G001150	blue
CsaV3_2G001170	blue
CsaV3_2G001190	pink
CsaV3_2G001200	turquoise
CsaV3_2G001210	blue
CsaV3_2G001220	blue
CsaV3_2G001230	turquoise
CsaV3_2G001240	pink
CsaV3_2G001280	blue
CsaV3_2G001290	purple
CsaV3_2G001310	turquoise
CsaV3_2G001320	lightcyan
CsaV3_2G001330	turquoise
CsaV3_2G001340	blue
CsaV3_2G001350	blue
CsaV3_2G001370	blue
CsaV3_2G001380	turquoise
CsaV3_2G001390	turquoise
CsaV3_2G001410	cyan
CsaV3_2G001420	blue
CsaV3_2G001430	blue
CsaV3_2G001460	blue
CsaV3_2G001470	blue
CsaV3_2G001490	red
CsaV3_2G001510	blue
CsaV3_2G001530	blue
CsaV3_2G001540	tan
CsaV3_2G001560	blue
CsaV3_2G001570	turquoise
CsaV3_2G001580	turquoise
CsaV3_2G001590	pink
CsaV3_2G001600	blue
CsaV3_2G001610	magenta
CsaV3_2G001620	blue
CsaV3_2G001630	turquoise
CsaV3_2G001640	turquoise
CsaV3_2G001650	blue
CsaV3_2G001660	blue
CsaV3_2G001670	turquoise
CsaV3_2G001680	yellow
CsaV3_2G001690	turquoise
CsaV3_2G001700	blue
CsaV3_2G001720	green
CsaV3_2G001730	brown
CsaV3_2G001750	blue
CsaV3_2G001780	blue
CsaV3_2G001790	turquoise
CsaV3_2G001810	turquoise
CsaV3_2G001820	blue
CsaV3_2G001850	blue
CsaV3_2G001860	turquoise
CsaV3_2G001870	turquoise
CsaV3_2G001880	turquoise
CsaV3_2G001910	blue
CsaV3_2G001950	red
CsaV3_2G001960	blue
CsaV3_2G001970	blue
CsaV3_2G001990	blue
CsaV3_2G002000	midnightblue
CsaV3_2G002010	turquoise
CsaV3_2G002030	blue
CsaV3_2G002050	turquoise
CsaV3_2G002060	turquoise
CsaV3_2G002070	turquoise
CsaV3_2G002080	green
CsaV3_2G002090	blue
CsaV3_2G002100	turquoise
CsaV3_2G002120	turquoise
CsaV3_2G002140	blue
CsaV3_2G002150	red
CsaV3_2G002170	turquoise
CsaV3_2G002190	turquoise
CsaV3_2G002200	turquoise
CsaV3_2G002230	salmon
CsaV3_2G002240	turquoise
CsaV3_2G002270	blue
CsaV3_2G002330	turquoise
CsaV3_2G002350	red
CsaV3_2G002370	turquoise
CsaV3_2G002380	turquoise
CsaV3_2G002390	turquoise
CsaV3_2G002420	turquoise
CsaV3_2G002430	turquoise
CsaV3_2G002440	turquoise
CsaV3_2G002450	turquoise
CsaV3_2G002470	turquoise
CsaV3_2G002480	brown
CsaV3_2G002490	turquoise
CsaV3_2G002500	turquoise
CsaV3_2G002520	red
CsaV3_2G002530	brown
CsaV3_2G002570	brown
CsaV3_2G002590	turquoise
CsaV3_2G002600	green
CsaV3_2G002610	blue
CsaV3_2G002620	turquoise
CsaV3_2G002630	blue
CsaV3_2G002680	blue
CsaV3_2G002700	blue
CsaV3_2G002720	tan
CsaV3_2G002730	turquoise
CsaV3_2G002740	magenta
CsaV3_2G002760	blue
CsaV3_2G002770	blue
CsaV3_2G002780	turquoise
CsaV3_2G002790	blue
CsaV3_2G002820	brown
CsaV3_2G002830	blue
CsaV3_2G002860	blue
CsaV3_2G002870	blue
CsaV3_2G002890	purple
CsaV3_2G002920	turquoise
CsaV3_2G002930	turquoise
CsaV3_2G002950	brown
CsaV3_2G002960	brown
CsaV3_2G002970	greenyellow
CsaV3_2G002980	turquoise
CsaV3_2G002990	turquoise
CsaV3_2G003010	black
CsaV3_2G003020	blue
CsaV3_2G003030	blue
CsaV3_2G003060	turquoise
CsaV3_2G003070	salmon
CsaV3_2G003100	tan
CsaV3_2G003120	blue
CsaV3_2G003130	magenta
CsaV3_2G003210	blue
CsaV3_2G003220	blue
CsaV3_2G003260	magenta
CsaV3_2G003270	blue
CsaV3_2G003280	turquoise
CsaV3_2G003300	turquoise
CsaV3_2G003320	blue
CsaV3_2G003340	blue
CsaV3_2G003350	yellow
CsaV3_2G003360	blue
CsaV3_2G003370	cyan
CsaV3_2G003380	midnightblue
CsaV3_2G003400	blue
CsaV3_2G003410	blue
CsaV3_2G003420	turquoise
CsaV3_2G003440	blue
CsaV3_2G003460	black
CsaV3_2G003480	turquoise
CsaV3_2G003490	turquoise
CsaV3_2G003510	turquoise
CsaV3_2G003520	blue
CsaV3_2G003530	turquoise
CsaV3_2G003540	turquoise
CsaV3_2G003550	turquoise
CsaV3_2G003560	turquoise
CsaV3_2G003570	green
CsaV3_2G003580	turquoise
CsaV3_2G003590	turquoise
CsaV3_2G003610	tan
CsaV3_2G003620	blue
CsaV3_2G003630	yellow
CsaV3_2G003650	brown
CsaV3_2G003660	blue
CsaV3_2G003670	blue
CsaV3_2G003680	blue
CsaV3_2G003690	turquoise
CsaV3_2G003700	turquoise
CsaV3_2G003740	blue
CsaV3_2G003750	brown
CsaV3_2G003760	turquoise
CsaV3_2G003770	turquoise
CsaV3_2G003780	blue
CsaV3_2G003790	turquoise
CsaV3_2G003850	brown
CsaV3_2G003880	blue
CsaV3_2G003900	turquoise
CsaV3_2G003940	blue
CsaV3_2G003950	pink
CsaV3_2G003980	turquoise
CsaV3_2G003990	blue
CsaV3_2G004010	green
CsaV3_2G004030	blue
CsaV3_2G004090	green
CsaV3_2G004110	turquoise
CsaV3_2G004120	brown
CsaV3_2G004130	blue
CsaV3_2G004160	brown
CsaV3_2G004170	blue
CsaV3_2G004180	blue
CsaV3_2G004210	blue
CsaV3_2G004220	turquoise
CsaV3_2G004230	turquoise
CsaV3_2G004240	turquoise
CsaV3_2G004290	turquoise
CsaV3_2G004330	blue
CsaV3_2G004340	blue
CsaV3_2G004350	turquoise
CsaV3_2G004360	blue
CsaV3_2G004370	turquoise
CsaV3_2G004390	turquoise
CsaV3_2G004420	turquoise
CsaV3_2G004440	blue
CsaV3_2G004450	brown
CsaV3_2G004490	blue
CsaV3_2G004500	turquoise
CsaV3_2G004520	turquoise
CsaV3_2G004530	yellow
CsaV3_2G004540	red
[truncated: 10,783 more rows]
