# Supplementary material for: Phenotypic Characteristics and Transcriptome of Cucumber Male Flower Development Under Heat Stress
Source: Front Plant Sci. 2021 Oct 22;12:758976. doi: 10.3389/fpls.2021.758976 (PMC8570340; doi:10.3389/fpls.2021.758976)
Supplement: Supplementary file 1 [file Data_Sheet_1.zip › Supplement information/Supplemental_Table S7.xlsx]

## Sheet: Sheet1
Table S7 Genes of eigengene connectivity (kME) and description in midnightblue module
ID	kME	gene_description
CsaV3_1G006550	0.785951	Aspartic proteinase Asp1
CsaV3_1G014490	0.82311
CsaV3_1G030240	-0.665154	Fasciclin-like arabinogalactan protein
CsaV3_1G032720	0.687559	Carboxyl-terminal-processing protease, putative
CsaV3_1G035950	0.897047	serine/arginine-rich splicing factor SR45a-like
CsaV3_1G044420	-0.859941	Endoribonuclease Dicer-like
CsaV3_2G002000	0.661443	Unknown protein
CsaV3_2G003380	0.925342	NEDD8 ultimate buster 1
CsaV3_2G006580	-0.801787	Serine protease
CsaV3_2G015310	-0.775423	Arginine decarboxylase
CsaV3_2G024710	0.834255	RNA-binding 48
CsaV3_2G026490	-0.874266	Serine palmitoyltransferase long chain base subunit
CsaV3_2G032940	0.796016	Unknown protein
CsaV3_3G002740	-0.881577	chaperone protein dnaJ 13
CsaV3_3G004410	-0.807027	WRKY transcription factor, putative
CsaV3_3G004810	-0.86786	GrpE protein homolog
CsaV3_3G005930	0.812595	Cyclic nucleotide-gated ion channel, putative
CsaV3_3G015780	-0.730488	Csf-2 protein
CsaV3_3G017510	0.864521	Calcium-dependent protein kinase 14
CsaV3_3G021670	0.689637	stress response protein NST1-like
CsaV3_3G037000	-0.703556	Drug resistance transporter-like ABC domain protein
CsaV3_3G039830	-0.837927	aladin
CsaV3_3G039930	-0.80529	protein NRT1/ PTR FAMILY 3.1-like
CsaV3_3G041470	0.866875	aquaporin NIP2-1-like
CsaV3_3G042890	0.894943	Saga-associated factor 29
CsaV3_3G045670	0.908062	TLD domain-containing protein
CsaV3_4G021940	0.702933	Pleiotropic drug resistance protein 3
CsaV3_4G025070	0.870262	UPF0161 protein At3g09310
CsaV3_4G026140	0.740024	Clathrin light chain
CsaV3_4G030470	-0.880118	Zinc finger CCCH domain-containing protein
CsaV3_4G031000	0.747051	Vacuolar protein sorting-associated
CsaV3_4G032270	0.891619	OTU domain-containing protein DDB_G0284757
CsaV3_5G006700	0.821279	Metal tolerance protein
CsaV3_5G024880	-0.900006	Aspartokinase
CsaV3_5G025000	-0.841914	histidine biosynthesis bifunctional protein (HISIE)
CsaV3_5G028820	-0.893314	Mitochondrial import inner membrane translocase subunit TIM44
CsaV3_5G034860	0.962837	Repressor of RNA polymerase III transcription
CsaV3_5G038370	0.906355	Chorismate mutase
CsaV3_5G040450	0.873255	Ran-binding protein 10
CsaV3_6G002810	-0.796273	Farnesyl pyrophosphate synthase
CsaV3_6G003720	0.930363	UBX domain-containing protein
CsaV3_6G004180	0.961806	ACT domain containing protein
CsaV3_6G008600	-0.745116	Elongation factor G, mitochondrial
CsaV3_6G012760	0.821219	Kinase family protein
CsaV3_6G016520	0.783034	neutral ceramidase-like
CsaV3_6G017140	-0.746183	THO complex subunit 4A
CsaV3_6G037690	0.886124	Nodulin MtN21 /EamA-like transporter family protein
CsaV3_6G052800	-0.775464	RING-H2 finger protein ATL74-like
CsaV3_7G001150	0.816976	RNA-binding protein 39
CsaV3_7G001260	0.866759	DDB1- and CUL4-associated factor 8
CsaV3_7G006850	0.888511	nicotinamidase 1-like
CsaV3_7G007880	0.905813	ATP-dependent Clp protease proteolytic subunit
CsaV3_7G008070	0.878996	Caspase-6 protein
CsaV3_7G010240	0.888157	4-hydroxy-3-methylbut-2-enyl diphosphate reductase
CsaV3_7G021340	0.664763	KH domain-containing protein
CsaV3_7G022500	-0.825686	Protein suppressor of gene silencing 3 like
CsaV3_7G023260	0.909134	Ubiquitin-conjugating enzyme family protein
CsaV3_7G027890	-0.843257	Lysine-specific demethylase
CsaV3_7G029300	-0.689744	blue-light photoreceptor PHR2
CsaV3_7G035300	0.788899	Unknown protein
CsaV3_UNG114880	-0.858298	Thyroid adenoma-associated protein like
CsaV3_UNG123970	-0.621533	DNA topoisomerase 2-binding protein 1
CsaV3_UNG208900	0.5474	Unknown protein
novel.492	0.872231	#N/A
